# Supplementary material for: Small RNAs as important regulators for the hybrid vigour of super-hybrid rice
Source: J Exp Bot. 2014 Aug 16;65(20):5989–6002. doi: 10.1093/jxb/eru337 (PMC4203131; doi:10.1093/jxb/eru337)
Supplement: Supplementary Data [file supp_eru337_jexbot124586_file001.xlsx]

## Sheet: S1
Small RNAs as important regulators for the hybrid vigor of super-hybrid rice
Lei Zhang, Yonggang Peng, Xiaoli Wei, Yan Dai, Dawei Yuan, Yufei Lu, Yangyang Pan and Zhen Zhu
Table S1. Statistics of annotations and classifications of sRNA reads in different libraries.
Class	PA64s_FL					LYP9_FL					93-11_FL					PA64s_PA					LYP9_PA					93-11_PA
	Total sRNA	%	Unique sRNA	%		Total sRNA	%	Unique sRNA	%		Total sRNA	%	Unique sRNA	%		Total sRNA	%	Unique sRNA	%		Total sRNA	%	Unique sRNA	%		Total sRNA	%	Unique sRNA	%
18-30 nt sRNA	10963733	100	2982601	100		11462878	100	3214069	100		12717274	100	3652768	100		8474866	100	3407271	100		10590535	100	3854243	100		9147347	100	3534763	100
Matching genome	8124670	74.1	1438254	48.22		8934799	77.95	1733214	53.93		9654544	75.92	1895806	51.9		6749080	79.64	2390748	70.17		8967171	84.67	2878766	74.69		8148484	89.08	2877842	81.42
ncRNAa	3812818	34.78	230920	7.74		4031738	35.17	284295	8.85		3460313	27.21	285071	7.81		1310643	15.46	120289	3.54		1875816	17.72	146684	3.8		1005620	11	107866	3.06
rRNA	2430379	22.17	197745	6.63		2786232	24.31	244878	7.62		2252019	17.71	244378	6.69		1002074	11.82	98094	2.88		1422093	13.43	118758	3.08		716878	7.84	84315	2.39
tRNA	1364553	12.45	26567	0.89		1221202	10.65	31861	0.99		1184972	9.32	33264	0.91		299775	3.54	17608	0.52		441670	4.17	22071	0.57		279537	3.06	18762	0.53
snRNA	10214	0.09	3131	0.1		10279	0.09	3489	0.11		7654	0.06	3181	0.09		5071	0.06	2278	0.07		6007	0.06	2598	0.07		3854	0.04	1970	0.06
snoRNA	7672	0.07	3477	0.12		14025	0.12	4067	0.13		15668	0.12	4248	0.12		3723	0.04	2309	0.07		6046	0.06	3257	0.08		5351	0.06	2819	0.08
Known miRNAb	1859743	16.96	5139	0.17		1876542	16.37	5132	0.16		2654408	20.87	4696	0.13		844637	9.97	5326	0.16		682363	6.44	4802	0.12		452645	4.95	3827	0.11
mature miRNA	985934	8.99	415	0.01		908915	7.93	437	0.01		1007582	7.92	420	0.01		648067	7.65	476	0.01		535858	5.06	479	0.01		352890	3.86	458	0.01
hairpin precursor	873809	7.97	4724	0.16		967627	8.44	4695	0.15		1646826	12.95	4276	0.12		196570	2.32	4850	0.15		146505	1.38	4323	0.11		99755	1.09	3369	0.1
ta-siRNAc	1588	0.01	26	0		2949	0.03	30	0		3132	0.02	26	0		8511	0.1	42	0		3662	0.03	33	0		2496	0.03	30	0
TAS3a1	1330	0.01	8	0		2121	0.02	11	0		2485	0.02	10	0		1037	0.01	6	0		321	0	8	0		197	0	7	0
TAS3a2	14	0	6	0		28	0	6	0		13	0	5	0		24	0	7	0		10	0	3	0		1	0	1	0
TAS3b1	243	0	11	0		796	0.01	11	0		633	0	10	0		6151	0.07	16	0		2954	0.03	12	0		1947	0.02	11	0
TAS3b2	1	0	1	0		4	0	2	0		1	0	1	0		1299	0.02	13	0		377	0	10	0		351	0	11	0
nat-siRNAd	632099	5.77	195574	6.56		638182	5.57	199872	6.22		695565	5.47	198784	5.44		600110	7.08	268755	7.89		600000	5.67	250414	6.5		576710	6.31	229758	6.5
cis-nat-siRNA	42677	0.39	8522	0.29		38507	0.34	8134	0.25		43423	0.34	8724	0.24		19604	0.23	7764	0.23		19010	0.18	7719	0.2		22713	0.25	8683	0.25
trans-nat-siRNA	589422	5.38	187052	6.27		599675	5.23	191738	5.97		652142	5.13	190060	5.2		580506	6.85	260991	7.66		580990	5.49	242695	6.3		553997	6.06	221075	6.25
ra-siRNAe	970978	8.86	491259	16.47		1002827	8.75	508587	15.82		1035885	8.15	493041	13.5		1215159	14.34	734041	21.54		1222401	11.54	649522	16.85		1081113	11.82	552275	15.62
Protein-coding genef	502324	4.58	201952	6.78		560368	4.89	217188	6.76		553299	4.36	207486	5.69		731897	8.63	314846	9.24		1115777	10.52	414841	10.77		993002	10.85	352888	9.98
exon_antisense	79129	0.72	24070	0.81		88260	0.77	27715	0.86		81342	0.64	23197	0.64		144481	1.7	64254	1.89		249299	2.35	87328	2.27		235373	2.57	77361	2.19
exon_sense	250003	2.28	108168	3.63		276702	2.41	111707	3.48		284309	2.24	112346	3.08		210736	2.49	108444	3.18		350858	3.31	151677	3.94		308200	3.37	122380	3.46
intron_antisense	64202	0.59	32402	1.09		75353	0.66	35789	1.11		73466	0.58	33635	0.92		177345	2.09	72009	2.11		257846	2.43	89036	2.31		229543	2.51	78510	2.22
intron_sense	108990	0.99	37312	1.25		120053	1.05	41977	1.31		114182	0.9	38308	1.05		199335	2.35	70139	2.06		257774	2.43	86800	2.25		219886	2.4	74637	2.11
Un-annotated sRNA	3184183	29.04	1857731	62.29		3350272	29.23	1998965	62.19		4314672	33.93	2463664	67.45		3763909	44.41	1963972	57.64		5090516	48.07	2387947	61.96		5035761	55.05	2288119	64.73
ancRNAs in NCBI GenBank release 189 (ftp://ftp.ncbi.nih.gov/genbank/) and Rfam release 10.1 (http://rfam.sanger.ac.uk/).
bRice miRNA precursors in miRBase release 19 (http://www.mirbase.org/).
cRice four TAS3 loci, including OsTAS3a1, OsTAS3a2, OsTAS3b1, and OsTAS3b2 (Zhu et al., 2008).
dRice natural antisense transcripts (NATs), including cis- and trans-NATs in PlantNATsDB release 1.3.
eRice repeat sequences extracted by RepeatMasker release 3.2.9 (http://www.repeatmasker.org/).
fProtein-coding genes in Rice Genome Annotation release 6.1.
FL, flag leaves; PA, panicles.

## Sheet: S2
Table S2. Expression profiling of the known miRNAs and tasiARFs in different libraries.
sRNA ID	Sequence	RPM
		PA64s_FL	LYP9_FL	93-11_FL	PA64s_PA	LYP9_PA	93-11_PA
osa-miR156a/b-5p/c-5p/d/e/f-5p/g-5p/h-5p/i/j-5p	TGACAGAAGAGAGTGAGCAC	33688.3	8729.31	8692.04	6503.35	6905.88	4026.09
osa-miR156b-3p	GCTCACTCTCTATCTGTCAGC	0	0	0	0	0.0944	0
osa-miR156c-3p/g-3p	GCTCACTTCTCTCTCTGTCAGC	0	0	0.0786	0.59	0.4721	0.5466
osa-miR156f-3p/l-3p	GCTCACTTCTCTTTCTGTCAGC	0.0912	0.4362	1.0222	0.236	0	0
osa-miR156h-3p/j-3p	GCTCGCTCCTCTTTCTGTCAGC	0	0.1745	0.0786	0.708	0.1888	0.5466
osa-miR156k	TGACAGAAGAGAGAGAGCACA	0.6385	0.1745	0.4718	0	0	0
osa-miR156l-5p	CGACAGAAGAGAGTGAGCATA	0.0912	0	0	0	0	0
osa-miR159a.1/b	TTTGGATTGAAGGGAGCTCTG	28.4575	18.669	35.9354	4.8378	1.7941	0.9839
osa-miR159a.2	TTGCATGCCCCAGGAGCTGCA	20.1574	1.2213	0.2359	1.8879	1.6996	0.1093
osa-miR159f	CTTGGATTGAAGGGAGCTCTA	0.8209	0	0.0786	0	0	0
osa-miR160a-5p/b-5p/c-5p/d-5p	TGCCTGGCTCCCTGTATGCCA	3.466	0.4362	0.1573	20.1773	13.7859	6.0127
osa-miR160a-3p/b-3p	GCGTGCAAGGAGCCAAGCATG	5.0165	2.9661	3.6171	25.6051	13.3138	6.0127
osa-miR160c-3p	GCGTGCACGGAGCCAAGCATA	0	0	0	0.118	0	0
osa-miR160d-3p	GCGTGCGAGGAGCCAAGCATG	0	0.0872	0.0786	0.118	0.3777	0.2186
osa-miR160e-5p	TGCCTGGCTCCCTGTATGCCG	0.1824	0.0872	0	10.1477	5.4766	3.1703
osa-miR160f-5p	TGCCTGGCTCCCTGAATGCCA	1.5506	1.0469	0.3145	0.944	0.4721	0.1093
osa-miR160f-3p	GCATTGAGGGAGTCATGCAGG	0	0	0	0.118	0	0
osa-miR162a	TCGATAAACCTCTGCATCCAG	217.627	270.525	251.155	40.5906	30.5934	19.4592
osa-miR162b	TCGATAAGCCTCTGCATCCAG	11.6749	16.0518	25.4772	90.8569	45.7012	40.8862
osa-miR164a/b/f	TGGAGAAGCAGGGCACGTGCA	739.529	839.58	430.595	465.73	329.728	251.22
osa-miR164c	TGGAGAAGCAGGGTACGTGCA	2.2802	2.4427	2.4376	1.416	0.7554	0.2186
osa-miR164d	TGGAGAAGCAGGGCACGTGCT	17.6035	21.3733	12.0309	62.8918	33.8038	14.2118
osa-miR164e	TGGAGAAGCAGGGCACGTGAG	2.4627	1.1341	11.3232	1.5339	37.3919	38.5904
osa-miR166a-5p/e-5p	GGAATGTTGTCTGGTTCAAGG	0	0	0.0786	0.118	0.2833	0.1093
osa-miR166a-3p/b-3p/c-3p/d-3p/f/n-3p	TCGGACCAGGCTTCATTCCCC	821.162	1319.21	1366.09	13274.9	5683.75	4481.96
osa-miR166b-5p	GGAATGTTGTCTGGCTCGGGG	0.456	0.7851	0.7863	4.6018	4.0602	3.6076
osa-miR166c-5p	GGAATGTTGTCTGGTCCGAG	0	0.0872	0	0	0.1888	0.2186
osa-miR166d-5p	GGAATGTTGTCTGGCTCGAGG	6.2935	5.6705	4.0103	22.4192	34.5592	26.6744
osa-miR166e-3p	TCGAACCAGGCTTCATTCCCC	3.466	3.664	5.0325	4.6018	2.1718	1.4212
osa-miR166g-5p	AATGGAGGCTGATCCAAGATC	0	0	0.0786	0	0	0
osa-miR166g-3p/h-3p	TCGGACCAGGCTTCATTCCTC	120.944	285.181	324.598	3652.68	1355.27	1142.08
osa-miR166h-5p	GGAATGTTGGCTGGCTCGAGG	0.2736	0.8724	0.3145	3.5399	10.0089	10.9321
osa-miR166i-3p/j-3p	TCGGATCAGGCTTCATTCCTC	1.0033	2.0937	3.4599	2.4779	1.2275	0.7652
osa-miR166k-5p	GGTTTGTTGTCTGGCTCGAGG	0.0912	0	0.2359	0.59	2.0773	0.9839
osa-miR166k-3p/l-3p	TCGGACCAGGCTTCAATCCCT	34.5685	86.104	79.4982	1078.01	482.412	398.695
osa-miR166l-5p	GGATTGTTGTCTGGTTCAAGG	0	0	0	0	0.1888	0.2186
osa-miR166m	TCGGACCAGGCTTCATTCCCT	5.655	4.2747	9.6719	19.1153	8.1205	5.9034
osa-miR166n-5p	GAATGACGTCCGGTCTGAAGA	3.922	2.0937	3.4599	5.4278	2.5494	2.2957
osa-miR167a-5p/b/c-5p	TGAAGCTGCCAGCATGATCTA	465.626	900.123	1954.43	2750.13	594.587	390.605
osa-miR167c-3p	GGTCATGCTGCGGCAGCCTCACT	0	0	0	0	0.3777	0.328
osa-miR167d-5p/e-5p/f/g/h-5p/i-5p/j	TGAAGCTGCCAGCATGATCTG	807.48	1279	1276.37	1816.08	652.092	457.291
osa-miR167d-3p	GATCATGCTGTGCAGTTTCATC	0.0912	0.0872	0	0.236	0	0.1093
osa-miR167e-3p/i-3p	AGATCATGTTGCAGCTTCACT	77.1635	129.549	53.156	46.1364	20.8677	10.6042
osa-miR167h-3p	AGGTCATGCTGTAGTTTCATC	54.7259	25.648	15.648	0.944	1.9829	0.9839
osa-miR168a-5p	TCGCTTGGTGCAGATCGGGAC	11136.5	14691.2	21634.1	30829.5	24146.3	21050
osa-miR168a-3p	GATCCCGCCTTGCACCAAGTGAAT	6.0198	8.2004	15.4121	13.9235	7.0818	5.9034
osa-miR169a	CAGCCAAGGATGACTTGCCGA	41.6829	46.7596	126.128	45.3105	15.4855	21.427
osa-miR169b/c	CAGCCAAGGATGACTTGCCGG	26.4508	45.4511	45.2141	50.3843	25.8722	23.7227
osa-miR169d	TAGCCAAGGATGAATTGCCGG	0	0	0	0.354	0.1888	0
osa-miR169e	TAGCCAAGGATGACTTGCCGG	0.0912	0.0872	0	2.1239	0.3777	0.2186
osa-miR169f.1/g	TAGCCAAGGATGACTTGCCTA	0	0.0872	0.3145	0	0	0.1093
osa-miR169f.2	TGAGGACAAGAGCTGATTCGG	2.6451	0.349	1.0222	109.618	5.9487	2.2957
osa-miR169h/i-5p.1/j/k/l/m	TAGCCAAGGATGACTTGCCTG	0.5473	0.349	2.5949	0.354	0.0944	0.4373
osa-miR169n/o	TAGCCAAGAATGACTTGCCTA	0	0	0.2359	0	0	0.1093
osa-miR171b/c-3p/d-3p/e-3p/f-3p	TGATTGAGCCGTGCCAATATC	11.5836	23.0309	8.8069	20.2953	11.0476	6.122
osa-miR171c-5p	GGATATTGGTGCGGTTCAATC	0.2736	0.6107	0.2359	1.18	3.8714	2.0771
osa-miR171d-5p	TGTTGGCCCGGCTCACTCAGA	0	0	0.0786	0.118	0.3777	0.1093
osa-miR171e-5p	TGTTGGCTCGGCTCACTCAGA	0	0.0872	0	1.298	5.571	1.9678
osa-miR171f-5p	TGTTGGCATGGTTCAATCAAA	0	0	0	0.118	0.0944	0.2186
osa-miR171i-5p	AGGTATTGGCGTGCCTCAATC	0	0	0	0	0	0.1093
osa-miR172a/d-3p	AGAATCTTGATGATGCTGCAT	7847.6	11674	6414.5	178.882	47.4008	36.1854
osa-miR172b	GGAATCTTGATGATGCTGCAT	26.5421	28.6141	35.0704	5.5458	6.7041	5.4661
osa-miR172c	TGAATCTTGATGATGCTGCAC	1.8242	0.1745	1.3368	0	0	0.1093
osa-miR172d-5p	GCAGCACCATCAAGATTCAC	21.1607	24.0777	18.7933	0.118	0.1888	0
osa-miR319a-3p	ACTGGATGACGCGGGAGCTAA	0.0912	0.0872	0.0786	11.3276	7.2706	6.9966
osa-miR319a-3p.2-3p/b	TTGGACTGAAGGGTGCTCCC	0	0	0	0.354	0.3777	0.1093
osa-miR390-5p	AAGCTCAGGAGGGATAGCGCC	4.7429	1.9192	1.2581	37.2867	15.2967	9.2923
osa-miR390-3p	CGCTATCTATCCTGAGCTCC	0	0	0	0.118	0.0944	0.1093
osa-miR393a	TCCAAAGGGATCGCATTGATC	0.7297	1.832	2.2017	3.3039	2.2662	3.6076
osa-miR393b-3p	TCAGTGCAATCCCTTTGGAAT	1.5506	3.2278	1.8872	4.8378	2.0773	1.3119
osa-miR394	TTGGCATTCTGTCCACCTCC	10.3067	2.7916	0	2.4779	2.7383	0.9839
osa-miR395b/d/e/g/h/i/j/k/l/m/n/p/q/r/s/y	GTGAAGTGTTTGGGGGAACTC	0	0	0.0786	0	0	0
osa-miR396a-5p/b-5p	TTCCACAGCTTTCTTGAACTG	1.1857	0	0.2359	18.0534	12.3695	10.1669
osa-miR396a-3p/b-3p	GTTCAATAAAGCTGTGGGAA	0	0	0	0	0	0.1093
osa-miR396c-5p	TTCCACAGCTTTCTTGAACTT	15.8705	39.1699	25.6344	3.1859	1.6052	1.2025
osa-miR396c-3p	GGTCAAGAAAGCTGTGGGAAG	0	0.0872	0.1573	0.826	0.0944	0
osa-miR396d/e-5p	TCCACAGGCTTTCTTGAACTG	303.09	441.425	219.78	1077.66	470.42	359.23
osa-miR396e-3p	ATGGTTCAAGAAAGCCCATGGAAA	0.1824	0	0.1573	1.7699	0.8498	0.9839
osa-miR396f-3p	ATAGTTCAAGAAAGTCCTTGGAAA	0.0912	1.5703	0.1573	9.3217	3.0216	2.1864
osa-miR396g/h/i	TCCACAGGCTTTCTTGAACGG	0.2736	0.1745	0.1573	0.354	0	0
osa-miR397a	TCATTGAGTGCAGCGTTGATG	2.4627	5.9322	5.0325	20.6493	14.1636	11.916
osa-miR397b	TTATTGAGTGCAGCGTTGATG	0.1824	0.0872	0.1573	0.118	0	0.1093
osa-miR398b	TGTGTTCTCAGGTCGCCCCTG	0.1824	4.2747	3.9317	0.354	0.0944	0.1093
osa-miR399a/b/c	TGCCAAAGGAGAATTGCCCTG	0	0	0	0.472	0.3777	0
osa-miR399d	TGCCAAAGGAGAGTTGCCCTG	0.2736	0.4362	1.4154	22.1832	12.8417	3.9356
osa-miR399e/f/g	TGCCAAAGGAGATTTGCCCAG	0	0	0	0.118	0	0
osa-miR399h	TGCCAAAGGAGACTTGCCCAG	0	0	0	0	0.1888	0
osa-miR399i	TGCCAAAGGAGAGCTGCCCTG	0	0	0.0786	0	0.2833	0
osa-miR399j	TGCCAAAGGAGAGTTGCCCTA	0	0.2617	0.4718	1.8879	2.1718	0.7652
osa-miR399k	TGCCAAAGGAAATTTGCCCCG	0	0	0	0	0.0944	0
osa-miR408-5p	CAGGGATGAGGCAGAGCATGG	135.811	843.244	556.959	32.9209	52.4997	12.572
osa-miR408-3p	CTGCACTGCCTCTTCCCTGGC	10.0331	68.0457	54.021	19.7053	5.7599	3.7169
osa-miR435	TTATCCGGTATTGGAGTTGA	2.7363	2.5299	2.359	8.8497	6.1376	5.3567
osa-miR440	AGTGTCTCCTGATGATCGGGACAA	0.1824	0.2617	0.0786	1.062	2.0773	2.9517
osa-miR444a-5p	GCTAGAGGTGGCAACTGCATA	43.1422	30.4461	24.5336	31.6229	17.5629	12.0253
osa-miR444a-3p.2/d.2/e	TGCAGTTGCTGCCTCAAGCTT	6.0198	9.5962	5.4257	178.41	70.4403	48.8666
osa-miR444b.1/c.1	TGTTGTCTCAAGCTTGCTGCC	10.854	14.3071	8.4138	38.4667	13.3138	5.794
osa-miR444b.2/c.2	TGCAGTTGTTGTCTCAAGCTT	165.819	171.859	113.625	541.72	221.046	149.552
osa-miR444d.3	TTGTGGCTTTCTTGCAAGTTG	0	0	0.0786	4.7198	1.7941	2.6237
osa-miR444f	TGCAGTTGTTGCCTCAAGCTT	1.3681	1.832	0.7077	8.4957	3.3048	1.4212
osa-miR528-5p	TGGAAGGGGCATGCAGAGGAG	11877.1	17805.5	20901.6	6589.72	6002.81	3290.35
osa-miR528-3p	CCTGTGCTTGCCTCTTCCATT	1.6418	14.1326	6.5266	0.472	0.661	0.1093
osa-miR529b	AGAAGAGAGAGAGTACAGCTT	0	0.0872	0.0786	0.708	0.4721	0
osa-miR530-5p	TGCATTTGCACCTGCACCTA	1.0033	2.181	1.494	0.708	0.8498	0.328
osa-miR530-3p	AGGTGCAGAGGCAGATGCAAC	402.874	247.495	196.976	206.257	171.757	181.145
osa-miR531a	CTCGCCGGGGCTGCGTGCCGCCAT	0.0912	0	0	0	0.0944	0
osa-miR535-5p	TGACAACGAGAGAGAGCACGC	2216.31	180.583	217.971	2783.88	965.674	471.503
osa-miR535-3p	GTGCTTTCTCCCGTTGTCACT	4.2869	0.1745	0.2359	9.7937	3.116	1.8585
osa-miR810a	TCATAAGCCCACCACATGTGG	0	0	0	0.236	0	0.2186
osa-miR810b.1	TGAACACCGATATGCGTCATC	49.983	36.5528	1.1009	6.3718	1.8885	0.328
osa-miR810b.2	AAGTGATTTAATTATGCCGTT	0.2736	0.0872	0	0.472	0	0
osa-miR812f	ACGGATGATTAAAGTTGGACACGG	2.189	2.4427	0	12.2716	5.0989	0.328
osa-miR812g/h/i/j	AAGACGGATGATTAAAGTTGGACA	7.2056	7.677	1.1795	36.4608	14.8246	3.7169
osa-miR812k/l/m	ACGAACGGTTAAAGTTGGACGCGG	2.0066	5.4088	4.718	70.3256	49.3837	37.0599
osa-miR812n-5p	AAGTGCAGCCATGAGTTTCCGTGC	0.0912	0.8724	0.3932	0.354	0.1888	0.1093
osa-miR812n-3p/t/u	ACGGAAAATCATGGCTGCACTTAA	0.5473	0.5234	0.4718	14.9855	17.8461	19.0219
osa-miR812o-5p	CGTGTTCAACGTTTGACTGTC	0	0	0	0	0	0.1093
osa-miR812o-3p	GAACGGTCAAATGTTAGACACGGA	2.3715	3.315	6.212	2.4779	1.5108	1.6398
osa-miR812p	GACGGACGATTAAAGTTGGGCATG	0	0	0	0	0.0944	0.1093
osa-miR812q	ACGTTGGGTACGAATATCTACGGC	0	0	0	0	0.0944	0
osa-miR812s	AAGACGGACAATCAAACGTTGGAC	0	0.2617	0.0786	0.826	0.0944	0.328
osa-miR812v	ATGGCTGCACTTAAAATGGGACGG	0.3648	0.6107	0.5504	4.1299	3.777	2.8424
osa-miR815a/b/c	AAGGGGATTGAGGAGATTGGG	0.2736	0	0.1573	0.118	0.2833	0
osa-miR818a/b/c/d/e	AATCCCTTATATTATGGGACGG	0.0912	0	0	0	0	0
osa-miR820a/b/c	TCGGCCTCGTGGATGGACCAG	5.199	4.7109	3.6171	25.3691	16.2409	11.4787
osa-miR827a/b	TTAGATGACCATCAGCAAACA	15.7793	66.301	75.9597	14.1595	16.9963	8.3084
osa-miR1318-5p	TCAGGAGAGATGACACCGAC	210.056	60.805	137.136	16.2834	30.7822	8.6364
osa-miR1318-3p	CAGGTGTCATCTCCCCTGAAC	1.5506	0.1745	0	0.236	0.4721	0.1093
osa-miR1319a	AACCGGCATCTGTAATATATTATA	0	0	0	0.118	0	0
osa-miR1319b	CCTTTAATATATTATAGGTGTCGG	0	0	0.0786	0.118	0.0944	0
osa-miR1320-5p	TGGAACGGAGGAATTTTATAG	15.232	2.181	8.1779	3.3039	4.1547	3.8262
osa-miR1320-3p	TGTAAAATTCATTCGTTCCAA	0.8209	0.0872	0.865	0.236	0.1888	0.7652
osa-miR1423a-5p	AGGCAACTACACGTTGGGCGCTCG	0	0	0	0.472	0.5665	0
osa-miR1423b	CAACTACACGTTGGGCGCTCGA	0.1824	0.349	0.3145	8.9677	20.3011	11.3694
osa-miR1425-5p	TAGGATTCAATCCTTGCTGCT	63.6644	49.5513	16.1984	53.3342	35.5978	22.6295
osa-miR1425-3p	CAGCAAGAACTGGATCTTAAT	5.199	6.2811	8.1779	11.7996	17.1852	36.076
osa-miR1428a-3p	TAAGATAAAGCCGTGAATTTG	0.0912	0	0	0	0	0
osa-miR1428b/c/d	TAAGATAATGCCATGAATTCG	0	0.0872	0	0	1.1331	0
osa-miR1428e-5p/f-5p/g-5p	AATTCACAGGCCCTATCTTGTG	0	0	0	0.59	0	0
osa-miR1428e-3p	TAAGATAATGCCATGAATTTG	0	0.1745	0.2359	0.118	0.0944	0
osa-miR1429-5p	GTAATATACTAATCCGTGCAT	0.9121	0.8724	0.9436	0.118	0.0944	0.1093
osa-miR1429-3p	GTTGCACGGGTTTGTATGTTG	0	0.2617	0.5504	0.236	0	0.2186
osa-miR1431	TTTGCGAGTTGGCCCGCTTGC	0.0912	0.1745	0	0.236	0.1888	0
osa-miR1432	ATCAGGAGAGATGACACCGAC	303.364	96.5726	342.605	3.8939	12.1807	6.2313
osa-miR1433	TGGCAAGTCTCCTCGGCTACC	0	0.1745	0.0786	0	0.1888	0
osa-miR1436	ACATTATGGGACGGAGGGAGT	0.0912	0	0.2359	0	0.0944	0.2186
osa-miR1440b	TTTAGGAGAGTGGTATTTGAG	0.1824	0.2617	0.2359	0	0.1888	0.1093
osa-miR1846a-5p/b-5p/c-5p	AGTGAGGAGGCCGGGGCCGCT	0	0	0	0.236	0.0944	0.2186
osa-miR1846a-3p/b-3p	TGACCCCGTTCTCCTCGCCGG	0	0	0	0	0.0944	0
osa-miR1846d-5p	TCCCACCGAGCAGCCGGATCTC	0.0912	0	0	0.708	1.2275	0.5466
osa-miR1846d-3p	TATCCGGCGCCGCAGGGAGG	0	0.0872	0	0.472	0.1888	0.4373
osa-miR1847.1	TGCAGTTTGCAGTTGTGGCAC	0.0912	0	0	0	0.0944	0
osa-miR1849	TATCGTATCCTAGGTTGGTTT	1.4594	0.6107	0.3145	2.9499	0.4721	0.6559
osa-miR1850.1	TGGAAAGTTGGGAGATTGGGG	15.7793	6.6301	2.2804	21.2393	18.1294	15.305
osa-miR1852	ATATGGATTCAGAATGCAGGT	0	0	0	0.354	0.2833	0.1093
osa-miR1853-3p	TAATTGGGGATGTTCGGTTGCT	0	0	0	0	0.661	1.0932
osa-miR1854-5p	TGGTGAAATTTGTAGATTGGA	0	0	0	0	0.3777	0.5466
osa-miR1856	TATGCGTAAGACGGATTCGTA	0.3648	0.8724	0.3932	21.4753	6.5153	4.1542
osa-miR1857-5p	TGGTTTTTTTGGAGCATGAGG	0.1824	0.0872	0	0.708	0.7554	0.1093
osa-miR1857-3p	TCATGCTCCAAGAAAACCAGG	0	0.4362	0.2359	0.118	0.1888	0.328
osa-miR1858a/b	GAGAGGAGGACGGAGTGGGGC	0	0	0	0	0.5665	1.0932
osa-miR1859	TTTCCTATGACGTCCATTCCAA	7.5704	7.5897	0	21.7113	1.6996	0.1093
osa-miR1860-5p	AGAAAACCAGCTTCCAGATCT	7.388	4.2747	5.8975	0.826	0.9442	0.1093
osa-miR1860-3p	ATCTGGAAGCTAGGTTTTCTCT	74.5184	62.637	91.1359	3.8939	3.8714	2.5144
osa-miR1861a	TGATCTTGAGGCAGAAACTGAG	0	0.1745	0	0.236	2.2662	1.0932
osa-miR1861b/f/i/l	CGATCTTGAGGCAGGAACTGAG	0	0	0	0.118	0.9442	0.7652
osa-miR1861c	CGATCTTGTAGCAAGAACTGAG	0	0	0	0	0.0944	0
osa-miR1861d	TGGTCTTGAGGCAGGAACTGAG	0	0	0	1.5339	0.1888	0
osa-miR1861e/k/m	CGGTCTTGTGGCAAGAACTGAG	0.2736	0.7851	0.4718	1.298	0.3777	1.5305
osa-miR1861h/j	CGGTCTTGAGGCAGGAACTGAG	0.6385	0.0872	0.1573	187.26	25.3056	6.0127
osa-miR1861n	CGATCTTGTGGCAGGAGCTGAG	0	0	0	0.118	0	0
osa-miR1862a/b/c	ACGAGGTTGGTTTATTTTGGGACG	0	0.0872	0	0.118	0.1888	0
osa-miR1862d	ACTAGGTTTGTTTATTTTGGGACG	7.0232	11.2537	8.8856	7.3157	7.3651	9.8389
osa-miR1862e	CTAGATTTGTTTATTTTGGGACGG	48.8885	63.1604	72.3425	27.3751	33.0484	31.3752
osa-miR1862f/g	ATGAGGTTGGTTTATTTTGG	0	1.0469	1.8086	0	0.2833	0.4373
osa-miR1863a	AGCTCTGATACCATGTTAGATTAG	18.0595	22.5074	26.4994	10.3836	6.8929	8.1991
osa-miR1863b	AGCTCTGATACCATGTTAACTGTT	0.1824	0.0872	0	0.118	0	0
osa-miR1863b.2	AGAGACTTGGCTGATGCATTACT	9.3034	8.3749	6.212	1.062	0.9442	0.2186
osa-miR1863c	TAGAAACTTGGCTGATGCATTACT	6.8407	17.4476	23.7472	1.18	4.2491	5.1381
osa-miR1864	TTGTAGTAACGTGATGGTCAATGT	0	0	0	1.18	4.0602	4.7008
osa-miR1865-5p	TGCTAGTGATGGTGATTCTTCGAC	0	0.8724	1.494	0	0.7554	1.5305
osa-miR1865-3p	CGAAGAATCGCAGTCACTAGTTGT	0	0	0.2359	0	0.2833	0.2186
osa-miR1866-5p	GAGGGATTTTGCGGGAATTTCACG	0	0	0	0	0.2833	0
osa-miR1867	TTTTTTTTCTAGGACAGAGGGAGT	1.8242	1.7448	4.4035	11.0916	32.1041	43.7285
osa-miR1868	TCACGGAAAACGAGGGAGCAGCCA	0.2736	0.349	0.865	12.0356	22.945	23.5041
osa-miR1869	TGAGAACAATAGGCATGGGAGGTA	0	0	0	0.118	0.1888	0.328
osa-miR1870-5p	TGCTGAATTAGACCTAGTGGGCAT	86.8317	41.8743	37.0362	78.7033	138.803	165.075
osa-miR1870-3p	TTTAGGGCTAATTCAGCATGAACA	0.0912	0	0.0786	0	0.0944	0
osa-miR1871	ATGGCTCTGATATCATGTTGGTTT	0.0912	0.1745	0.1573	2.8319	1.4164	1.5305
osa-miR1872	GAACTGTAAGTCTGTGACGGGTAA	0.3648	0.5234	0.2359	0.708	0.5665	0.8746
osa-miR1873	TCAACATGGTATCAGAGCTGGAAG	5.4726	3.8385	0	21.5933	5.7599	0
osa-miR1874-5p	TAGGGCTACTACACCATCCATAAG	0.0912	0.2617	0	0	1.3219	0.5466
osa-miR1874-3p	TATGGATGGAGGTGTAACCCGATG	0	0.1745	0	0	12.0863	14.8677
osa-miR1875	ACAATGGAGTGAAGTGCAACAGAA	0.3648	0.5234	1.2581	2.1239	2.5494	1.7491
osa-miR1876	ATAAGTGGGTTTGTGGGCTGGCCC	0	0.1745	0.1573	0.354	1.7941	3.2796
osa-miR1877	AGATGACATGTGAATGATGAGGGG	0	0	0	0	0.3777	0.328
osa-miR1878	ACTTAATCTGGACACTATAAAAGA	0.456	1.1341	0.9436	1.062	0.5665	0.5466
osa-miR1879	GTGTTTGGTTTAGGGATGAGGTGG	0	0	0	3.1859	1.6052	3.1703
osa-miR1880	TTCCAAGCGGGCCACTTAAGCATT	0	0	0	1.062	2.455	1.0932
osa-miR1881	AATGTTATTGTAGCGTGGTGGTGT	0	0	0	4.6018	4.0602	5.794
osa-miR1883a/b	ACCTGTGACGGGCCGAGAATGGAA	0.1824	0.7851	1.0222	1.18	1.6996	2.6237
osa-miR2055	TTTCCTTGGGAAGGTGGTTTC	0.5473	1.6575	0.9436	4.4838	1.8885	1.4212
osa-miR2092-5p	CAACTGAAGTCGGTGTTTACT	0	0	0	0	0.0944	0
osa-miR2118a	TTCTCGATGCCTCCCATTCCTA	0	0	0	0.118	0	0
osa-miR2118b/n	TTCCCGATGCCTCCCATTCCTA	0	0.0872	0	0.826	0	0
osa-miR2118c/q	TTCCCGATGCCTCCTATTCCTA	0	0	0.0786	0	0.1888	0.328
osa-miR2118e/r	TTCCCAATGCCTCCCATGCCTA	0	0	0	0	0.0944	0.328
osa-miR2118g	TTCCTAATGCCTCCCATTCCTA	0	0	0	0.118	0	0
osa-miR2118h/k	TTCCTGATGCCTCTCATTCCTA	0	0	0	0.118	0	0
osa-miR2118o	CTCCTGATGCCTCCCAAGCCTA	0	0	0	3.0679	0	0.1093
osa-miR2121a/b	AAAACGGAGCGGTCCATTAGCGCG	0	0.0872	0	0.118	2.5494	2.5144
osa-miR2275d	CTTGTTTTTCTCCAATATCTCA	0	0.0872	0	10.3836	0.2833	0.1093
osa-miR2863a	TTGTCCCATTCTAGTTTAGCT	0	0	0	0	0	0.1093
osa-miR2863b	TTCGTTTATTTGGACTAGAGT	0.3648	0.5234	0.2359	0.118	0.1888	0.328
osa-miR2863c	TTAGTAGGACTAGAATGGGCCAAA	0.8209	1.0469	0.4718	5.1918	19.1681	29.954
osa-miR2864.2	TTGTTTTGCATTGTATAGGTA	2.2802	1.9192	3.3812	0	0.2833	0.2186
osa-miR2865	CTCAGCAGTCGACTGTACCGTG	0	0	0	0.118	0	0
osa-miR2867-3p	CCAGGACGTGTGGGATGGCA	5.5638	2.0937	6.1334	1.5339	4.6268	2.9517
osa-miR2869	TCCCGACATTAAATTCTGGGC	0	0.1745	0	0	0	0
osa-miR2870	TAATCAGTTTGGGGAGACAAA	0.6385	0.7851	1.1009	0.236	0.1888	0
osa-miR2871a-5p	GACCGTAGAAACTAGCATAGAAAA	8.5737	6.1939	9.5146	2.4779	1.7941	1.3119
osa-miR2871a-3p/b	TATTTTAGTTTCTATGGTCAC	3.7396	5.4088	2.6735	6.3718	1.9829	0.9839
osa-miR2873a	AAGTTTGGACTTAAATTTGGTAAC	2.4627	2.7916	5.9761	0.354	0.3777	0
osa-miR2873b	TTGGACTTGAGATTTGGTATG	2.4627	2.7044	3.3026	2.9499	2.5494	3.8262
osa-miR2875	ATTTACAGTCATATACAGTTTATA	0.0912	0.0872	0.1573	0	0	0
osa-miR2876-5p	AATTGCTGGCAGCACTGTTTA	5.1077	2.7916	0	1.5339	0.0944	0
osa-miR2876-3p	TTCCTATATGAACACTGTTGC	0.0912	0.2617	0	0.118	0	0
osa-miR2878-5p	TACATGTATAAAATTCTGAGGATG	0.2736	0.0872	0.2359	0.472	0.5665	0.6559
osa-miR2878-3p	CAGGATTTTATACATGTAAAGAAT	0.8209	0.9596	1.2581	0.59	0.3777	0.6559
osa-miR2879	GCCAGATGTGTTAAAATAATGACC	0.3648	0.5234	0.5504	0	0	0
osa-miR2880	ACGGTATCCCGTTCGGACAGGATG	0	0	0	0.826	1.4164	2.0771
osa-miR2905	TACATGTCAGTGACAAAGGCA	0.9121	2.0937	1.3368	0.236	0.2833	0.2186
osa-miR3979-5p	TCTCTCTCTCCCTTGAAGGC	0.1824	0.349	0	0.354	0.4721	0.2186
osa-miR3979-3p	CTTCGGGGGAGGAGAGAAGC	0	0	0	1.18	1.0387	2.1864
osa-miR3980a-5p/b-5p	AATCGACGGCCTCAGTCAGGG	0	19.9775	45.9218	0	12.5584	22.7388
osa-miR3980a-3p/b-3p	CTGGCCGAGGCCGTCGATTCT	0	0	0	0	0.2833	0.4373
osa-miR3981-5p	TGGGACGTATCCTATTACTAT	0	0.349	0.5504	0	0.2833	0.1093
osa-miR3981-3p	AGTATTAGGATACGTCTCATC	0.1824	1.9192	5.5043	0	0.5665	1.6398
osa-miR3982-5p	GCGCTCCACGTAGGCAACAAT	0.0912	0	0.0786	0.118	0	0.1093
osa-miR3982-3p	AGTTGCCTACATGGAGCGCCA	1.0945	1.3086	1.3368	0.472	0.0944	0
osa-miR5079	TTTGGATCTGTTATTTTGGTAT	0	0	0.1573	0	0.0944	0
osa-miR5083	AGACTACAATTATCTGATCA	0	0	0	0.354	0.1888	0
osa-miR5143a/b	TGTGGTATGTTGGCAATGTAGGAA	0.8209	0.1745	0	4.4838	1.8885	0.6559
osa-miR5144-5p	TTCTTGTGCTGCTGAAGAGAC	25.9948	26.3459	21.4669	94.8688	66.5689	55.7539
osa-miR5144-3p	TCTCCTCAGCAGCACAAGAAG	0.8209	0.5234	1.1795	0.236	0.2833	0.1093
osa-miR5145	ACCTGTTTGGATTCTTGAGGGCTA	1.8242	3.5768	1.4154	1.7699	0.661	1.3119
osa-miR5146	TTTAACTAATGAACCGGCACCTAT	1.9154	0.4362	0	0.236	0	0
osa-miR5147	ACAACTCTTGTGGATGGAGGG	0	0.0872	0.0786	0	0.0944	0
osa-miR5148a/b/c	TGAGGGGTAGAAATGTCATATCAT	0.456	0	0.2359	2.3599	2.5494	2.5144
osa-miR5149	GAGGAGCTGTGACGATTTGGGA	0.2736	0.1745	0	0.354	0.1888	0
osa-miR5150-5p	AGCTTCTGACAGCTGCAGTTTCTC	3.922	7.0663	8.1779	14.1595	14.7301	20.771
osa-miR5150-3p	AGAAGCTGCAGCTGTCAGAAGCTC	2.3715	1.6575	0.6291	2.0059	0.8498	0.4373
osa-miR5151	TAATGATGTGGGTACGAATGAA	0.3648	0.7851	0.5504	0	0.0944	0
osa-miR5152-5p	GTAGGGATAGGCATGATCTCT	0	0	0	0.118	0	0
osa-miR5152-3p	AGACCATGCCTATACCTACCA	6.2023	3.4895	0.4718	0.708	0.1888	0
osa-miR5153	TGGATTCCACTGACACGTAGACGT	8.9386	7.0663	3.9317	4.8378	1.9829	2.5144
osa-miR5154	AGCACCAGTTGACGTGACGCTGAG	0.6385	1.7448	1.0222	0.472	0.0944	0.2186
osa-miR5156	AGCCTGTAAAACTGCAAAAAGGAA	1.2769	0.349	0.1573	0.826	0	0
osa-miR5158	TGAGCCACTGGGATGAGGATGAAT	0.2736	0.4362	0.7863	0.59	0.2833	0.2186
osa-miR5161	TCTGGATCAGAGGGAGTATA	0.3648	0.6107	1.3368	0.59	0.1888	0.4373
osa-miR5179	TTTTGCTCAAGACCGCGCAAC	0	0	0	9.2037	2.5494	2.6237
osa-miR5337a	AAATTACTTGTCGTTCTAGCT	2.6451	2.4427	0.7863	2.8319	4.6268	2.4051
osa-miR5338	TGAAGCTTCAGTTGGTTGTAT	0	0	0	0	1.6996	0.8746
osa-miR5339	CAGATAGAGAATCTTCTCAGA	1.1857	0.5234	0.6291	0	0.4721	0.2186
osa-miR5340	TGATGACGTGGATGAATTTCAAA	2.2802	0.6107	0.6291	0.708	0.7554	0.6559
osa-miR5485	TGACAACTGGTAGCAGAGCAA	0.2736	21.2861	0.2359	5.4278	3.8714	2.0771
osa-miR5486	AGGGGCTTGCATATTCTACCA	0	0	0	2.9499	0.661	0.6559
osa-miR5487	AAAGATGTGCATGTAGTTCCG	0	0.349	0	18.5254	6.7041	4.7008
osa-miR5488	TGAAGGCGACTGATGATTTCA	0	0	0	4.4838	0.3777	0
osa-miR5490	TTGGATTTTTATTTAGGACGG	0	0.0872	0	9.3217	0.661	0.2186
osa-miR5491	TGAAATGGAGGCTCGTTGTAC	0	0	0	3.4219	0.4721	0.7652
osa-miR5492	AGAAGGAGAATAGATATGGTT	0	0	0	0.59	0	0.1093
osa-miR5493	AGCCGGGCTCGGTCGCGCGTG	0.0912	0.1745	0.0786	0.354	0.1888	0.2186
osa-miR5496	CCAGCCGGTGGCATAGTTCTC	0	0	0	1.062	0	0.1093
osa-miR5497	CAGAATATCTGGGACGAGCAT	0	0.349	0	25.3691	5.7599	3.061
osa-miR5498	TGAGCTGTAACACTTGAAGAC	1.0033	0.4362	0.7863	0	0	0
osa-miR5499	GAAGGAAGAATCGTTATGGAA	0	0	0	0.708	0.0944	0
osa-miR5501	TCTTGTGGCTAGAAGGGTGAG	0	0	0	0.118	0	0
osa-miR5503	TTCGGATCTTTCTAGAGGCATT	0.8209	1.2213	0.3145	0.59	0.4721	0.328
osa-miR5504	AGTGACGGGAGGACTGCAAGG	0.2736	0.6107	0.2359	0.118	0.661	0.2186
osa-miR5505	GAGGATTCGGTATTGATCGCTA	0	0	0	0	0.0944	0
osa-miR5506	TGGATCGCTTCGTCTGATGGT	0	0	0	3.1859	0.2833	0.4373
osa-miR5507	AATGAGAATGATGACCCGGTG	0	0	0	3.5399	0.3777	0
osa-miR5508	TAGATGGCTGATCTGGTGTGG	1.8242	2.7044	2.9881	1.6519	0.661	0.7652
osa-miR5509	TAGGCATTTTCTCTTGGCATG	0	0	0	7.3157	0.3777	0.328
osa-miR5510	AGGCTGATCCACTCCAGAGGA	0.7297	0.6107	0.6291	1.7699	0.7554	0.328
osa-miR5512a/b	TAGGATATGGTAATGCTAAAA	37.6697	23.3798	19.8156	2.1239	0.661	0.328
osa-miR5513	TAACAAAGGACAACAGACTGA	6.1111	5.6705	4.8753	2.2419	1.1331	0.5466
osa-miR5516a/b	CTCATTGCTTCGGTAGGCTGG	0	0	0	1.5339	0.0944	0
osa-miR5517	TGCATCACGGCGCATATGTAG	0	0	0	0.236	0	0.1093
osa-miR5518	ATACTCAAACAGGGCATTGCA	0	0	0	0.826	0	0.2186
osa-miR5519	TGGCAGAAGTACTGGACTTAG	0	0	0	4.4838	1.2275	0.328
osa-miR5521	AGTGGCTGCATATCTGATGAG	0	0	0	0.236	0.0944	0.1093
osa-miR5522	AACAATAGGAATGGGAGGCAT	0	0	0	0.118	0	0
osa-miR5523	TGAGGAGGAACATATTTACTAG	0.1824	0.6979	0.0786	0	0	0
osa-miR5525	TGAACCTTGGGAGCGATCTGAA	0.9121	0.2617	0	0.354	0.0944	0.1093
osa-miR5526	AAAGGTAGAGTCAGGTATGAG	0	0	0	0	0.0944	0.2186
osa-miR5528	AAGACGGTTTTAGATGTTGCC	0	0	0	0.236	0.2833	0
osa-miR5529	GTTTCATCCATGGACACCGCA	0	0	0	0.354	0	0
osa-miR5530	AGTGGTGTCGTATTACCTGCC	0	0	0	0.472	0	0
osa-miR5532	ATGGAATATATGACAAAGGTGG	0	0	0	0	0.0944	0
osa-miR5534a	TGACGACAACAGCTAGAATGG	0	0.349	0	0.118	0.0944	0
osa-miR5537	AATGTTTGTATGGATCGTTTGT	0.1824	0	0	0	0	0
osa-miR5538	ACTGAACTCAATCACTTGCTGC	0.1824	0.1745	0.1573	0.118	0.0944	0
osa-miR5540	TTGTGCGAGATCGACGGTATA	0.3648	0.4362	0.3145	3.0679	1.9829	1.4212
osa-miR5543	TATGAATGGTATATTTTCTTG	0	0.2617	0	0	0	0
osa-miR5788	TGGATGTGACATACTCTAGTA	119.941	125.536	101.358	15.5755	11.3309	10.4948
osa-miR5789	TGACTGAGCTTCGTTCGGTAT	0	0	0	10.7376	0.2833	0.1093
osa-miR5791	TTGCAGGAGACTAGAGACCAG	0	0	0	44.8385	1.5108	1.7491
osa-miR5792	GATGACAGCGGTGGTTCGGACATC	0	0	0	0.708	0.2833	0
osa-miR5793	CGAGGACGAGATACAGTGCAG	0	0	0	10.6196	3.3993	2.733
osa-miR5794	TGAGGAATCACTAGTAGTCGT	17148.7	17940.6	12812.1	2404.76	1067.84	667.516
osa-miR5796	TCATTCAGGATTGAAGCCGCC	0	0	0	12.1536	0.5665	0.328
osa-miR5797	TCGTGGGATTTATGCAGTTAA	0	0	0	4.6018	0.661	0.2186
osa-miR5799	AAGACGAATAATCAAACGTTGGAC	0.1824	0.2617	0	0.236	0.1888	0
osa-miR5800	CCCGGCTATCGGAACGGCTGC	0	0	0	1.298	0.7554	1.3119
osa-miR5801	ACCAAATCGTTTTCGATCGTTGGA	1.0945	2.4427	0.9436	1.18	1.3219	2.8424
osa-miR5802	ATGGACTGTACTTTGTAAAGCGGA	13.3166	32.3653	10.6155	3.3039	2.8327	3.4983
osa-miR5803	ACCACTGTAGACGCTACGTGTGAG	0.9121	0.4362	0	2.0059	0.3777	0
osa-miR5804	TGCGAAGTAGAGATGCCGACT	0.1824	0.1745	0	2.0059	0.3777	0
osa-miR5805	ACGAGTGATGGCGGCGTATACCTG	0.1824	0	0.1573	0.472	2.0773	1.5305
osa-miR5806	ACAGGCAAAGACAATGACGGC	0	0	0	6.6078	1.7941	1.0932
osa-miR5808	ACTAAATCGTTTCTGATCGTTGGA	0.1824	0.349	0.9436	0.236	0.0944	0.328
osa-miR5809	TCGTCGCCGGCGACCACAGC	0.2736	0	0	0.118	0.1888	0
osa-miR5812	AGCAACGATTTTAAGATTGTGGCA	0	0	0	0.118	0	0
osa-miR5813	AAGCAGCGACTCTGGTCATGGA	2.4627	1.7448	2.4376	5.3098	3.777	2.5144
osa-miR5814	AATCAAGTTAGGAACCATGCAAGT	0.6385	0.0872	0.3145	1.5339	2.6439	3.1703
osa-miR5815	AATGTTATGGACACTAGATGACAT	0	0	0.0786	0.59	0.3777	0.4373
osa-miR5816	TAGGAGTGTTTGTAGGAGCGCCAC	0	0	0	1.7699	0.5665	1.5305
osa-miR5817	ATCGAATTTGAAAGAAAAAGGTAT	0	0.1745	0.3932	0	0	0.2186
osa-miR5818	TCGAACTAGAAGGGCCAGGTT	0	0.0872	0	8.9677	0.3777	0.328
osa-miR5820	TGGCAGAGATTGATCGAGGAA	0	0	0	0.826	0.0944	0
osa-miR5821	TGGACGGAGCGATGGTGGGCG	0	0	0	0.118	0.3777	0
osa-miR5823	AAGGAATTGGGTCTAATCTCTTCC	0.0912	0	0.0786	0	0	0
osa-miR5824	AGTCTGATAAGAAGTCAATGGCGT	0.1824	0	0.1573	0	0	0
osa-miR5825	AAAACATCTGATAACCTGAAACGG	3.466	4.3619	2.1231	32.8029	50.8945	39.2464
osa-miR5827	TTTGTTGCAATTTGGACTACC	2.5539	0.6979	0	1.5339	0.7554	0
osa-miR5828	TTACGGCATTAAAAGTAAATC	2.0066	3.2278	5.583	0	0	0
osa-miR5829	ATCAGGACCAGTAGGCGATGGTAA	0	0	0	0.236	0	0
osa-miR5833	TCCTCCTCGGGCTCATCGGGC	0.1824	0	0	0.354	0.0944	0
osa-miR5834	ACGGATGTAGAAATTGGTGAT	0	0	0	0.826	0	0.2186
osa-miR5836	TGAGCAGCCGGACCATGGGAT	0	0.0872	0	0.59	0.2833	0
osa-miR6246	TTGGGGATTTCCTGCCGGAGGAA	0	0	0	0.118	0.2833	0.1093
osa-miR6247	TGGCTGATTGACCTAATGGCA	0.3648	0.4362	0	0.236	0.3777	0
osa-miR6248	TATTTGAGGATGGAGGTAGTA	0.5473	0.0872	0.2359	0.236	0.0944	0.1093
osa-miR6249	CGTGAAGAGCTCGCCGGCGGC	0	1.0469	1.7299	0	1.2275	1.9678
osa-miR6250	GGGGATAGATCGACGCGTCAAG	0	0	0	0.472	0	0.1093
osa-miR6251	TGTGTAGCCACATTGTAAGGG	3.1011	4.1874	2.5949	1.8879	1.3219	0.8746
osa-miR6252	ATTCGTTGTATTAAGAGAGGGTT	1.2769	0.2617	0	0.826	0.9442	0
osa-miR6254	TGCTCCGGATATTATGGCATG	6.3847	3.664	2.2804	4.8378	4.8156	1.4212
OsTAS3a1_D6(+)	TCTTGACCTTGTAAGACCCAA	96.0439	144.205	147.595	104.898	25.2112	17.9287
OsTAS3a1_D7(+)	TCTTGACCTTGCAAGACCTTT	0	0.0872	0.0786	0	0.1888	0.328
OsTAS3a2_D7(+)	TTCTTGACCTTGTAAGGCCCT	0	0	0	0.118	0.0944	0.1093
OsTAS3a2_D8(+)	TCTTGACCTTGTAAGGCCTTT	0.0912	0	0	0	0	0
OsTAS3b1_D6(+)/b2_D5(+)	TTCTTGACCTTGCAAGACTTT	0.9121	0.9596	0.3932	44.0125	11.6141	11.2601

## Sheet: S3
Table S3. DES in flag leaves of hybrid rice and its parents.
sRNA ID	RPM			FDR adjusted P valuea	Patternb
	PA64s_FL	LYP9_FL	93-11_FL
osa-miR156a/b-5p/c-5p/d/e/f-5p/g-5p/h-5p/i/j-5p	33688.3	8729.31	8692.04	0	CLP
osa-miR159a.1/b	28.4575	18.669	35.9354	5.6112e-14	L2P
osa-miR159a.2	20.1574	1.2213	0.2359	1.80931e-20	CLP
osa-miR164a/b/f	739.529	839.58	430.595	4.70319e-68	CHP
osa-miR164e	2.4627	1.1341	11.3232	3.59453e-14	CLP
osa-miR166a-3p/b-3p/c-3p/d-3p/f/n-3p	821.162	1319.21	1366.09	3.11323e-07	CHP
osa-miR166g-3p/h-3p	120.944	285.181	324.598	0.000151882	CHP
osa-miR166k-3p/l-3p	34.5685	86.104	79.4982	1.1943e-07	CHP
osa-miR166m	5.655	4.2747	9.6719	0.000470753	CLP
osa-miR167a-5p/b/c-5p	465.626	900.123	1954.43	7.47468e-268	CLP
osa-miR167d-5p/e-5p/f/g/h-5p/i-5p/j	807.48	1279	1276.37	3.08622e-11	H2P
osa-miR167e-3p/i-3p	77.1635	129.549	53.156	1.39344e-41	H2P
osa-miR167h-3p	54.7259	25.648	15.648	8.6407e-06	CLP
osa-miR168a-5p	11136.5	14691.2	21634.1	0	CLP
osa-miR169a	41.6829	46.7596	126.128	6.10427e-43	CLP
osa-miR169f.2	2.6451	0.349	1.0222	0.00304007	CLP
osa-miR169h/i-5p.1/j/k/l/m	0.5473	0.349	2.5949	0.00840608	CLP
osa-miR171b/c-3p/d-3p/e-3p/f-3p	11.5836	23.0309	8.8069	1.03473e-10	H2P
osa-miR172a/d-3p	7847.6	11674	6414.5	0	H2P
osa-miR172c	1.8242	0.1745	1.3368	0.00240503	L2P
osa-miR396c-5p	15.8705	39.1699	25.6344	3.84462e-10	H2P
osa-miR396d/e-5p	303.09	441.425	219.78	3.92001e-81	H2P
osa-miR396f-3p	0.0912	1.5703	0.1573	0.000505224	H2P
osa-miR408-5p	135.811	843.244	556.959	0	H2P
osa-miR408-3p	10.0331	68.0457	54.021	2.10631e-22	H2P
osa-miR444b.2/c.2	165.819	171.859	113.625	0.00259682	H2P
osa-miR528-5p	11877.1	17805.5	20901.6	1.49985e-30	CHP
osa-miR528-3p	1.6418	14.1326	6.5266	3.76986e-12	H2P
osa-miR530-3p	402.874	247.495	196.976	1.95378e-25	CLP
osa-miR535-5p	2216.31	180.583	217.971	0	L2P
osa-miR535-3p	4.2869	0.1745	0.2359	2.25163e-05	CLP
osa-miR810b.1	49.983	36.5528	1.1009	0.000151882	CHP
osa-miR827a/b	15.7793	66.301	75.9597	0.000549263	CHP
osa-miR1318-5p	210.056	60.805	137.136	6.86797e-168	L2P
osa-miR1320-5p	15.232	2.181	8.1779	2.48428e-20	L2P
osa-miR1432	303.364	96.5726	342.605	0	L2P
osa-miR1859	7.5704	7.5897	0	0.00218055	CHP
osa-miR1860-3p	74.5184	62.637	91.1359	1.46125e-14	L2P
osa-miR1870-5p	86.8317	41.8743	37.0362	3.10358e-14	CLP
osa-miR2867-3p	5.5638	2.0937	6.1334	5.73658e-06	L2P
osa-miR3980a-5p/b-5p	0	19.9775	45.9218	0.00234687	CLP
osa-miR5485	0.2736	21.2861	0.2359	8.30242e-64	H2P
osa-miR5512a/b	37.6697	23.3798	19.8156	0.00334779	CLP
osa-miR5794	17148.7	17940.6	12812.1	1.91185e-134	H2P
osa-miR5802	13.3166	32.3653	10.6155	1.61679e-20	H2P
aComparing the expression amounts between hybrid and the mid-parental value (MPV).
bH2P, higher than both parents; CHP, close to higher parent; CLP, close to lower parent; L2P, lower than both parents.

## Sheet: S4
Table S4. DES in panicles of hybrid rice and its parents.
sRNA ID	RPM			FDR adjusted P valuea	Patternb
	PA64s_PA	LYP9_PA	93-11_PA
osa-miR156a/b-5p/c-5p/d/e/f-5p/g-5p/h-5p/i/j-5p	6503.35	6905.88	4026.09	0	H2P
osa-miR162b	90.8569	45.7012	40.8862	0.000448162	CLP
osa-miR164e	1.5339	37.3919	38.5904	4.0366e-14	CHP
osa-miR166a-3p/b-3p/c-3p/d-3p/f/n-3p	13274.9	5683.75	4481.96	0	CLP
osa-miR166d-5p	22.4192	34.5592	26.6744	2.75262e-06	CHP
osa-miR166g-3p/h-3p	3652.68	1355.27	1142.08	0	CLP
osa-miR166k-3p/l-3p	1078.01	482.412	398.695	8.01675e-60	CLP
osa-miR167a-5p/b/c-5p	2750.13	594.587	390.605	0	CLP
osa-miR167d-5p/e-5p/f/g/h-5p/i-5p/j	1816.08	652.092	457.291	9.19178e-170	CLP
osa-miR168a-5p	30829.5	24146.3	21050	6.26319e-26	CLP
osa-miR169a	45.3105	15.4855	21.427	1.39503e-10	L2P
osa-miR169f.2	109.618	5.9487	2.2957	2.82457e-85	CLP
osa-miR171c-5p	1.18	3.8714	2.0771	0.0068094	CHP
osa-miR171e-5p	1.298	5.571	1.9678	5.88855e-06	CHP
osa-miR172a/d-3p	178.882	47.4008	36.1854	5.67571e-36	CLP
osa-miR396d/e-5p	1077.66	470.42	359.23	6.97867e-57	CLP
osa-miR408-5p	32.9209	52.4997	12.572	1.27682e-32	H2P
osa-miR408-3p	19.7053	5.7599	3.7169	0.00281432	CLP
osa-miR444a-3p.2/d.2/e	178.41	70.4403	48.8666	2.86767e-12	CLP
osa-miR444b.1/c.1	38.4667	13.3138	5.794	0.00648241	CLP
osa-miR444b.2/c.2	541.72	221.046	149.552	3.42514e-31	CLP
osa-miR528-5p	6589.72	6002.81	3290.35	0	CHP
osa-miR535-5p	2783.88	965.674	471.503	7.60459e-204	CLP
osa-miR827a/b	14.1595	16.9963	8.3084	0.000248234	H2P
osa-miR1318-5p	16.2834	30.7822	8.6364	2.28056e-21	H2P
osa-miR1423b	8.9677	20.3011	11.3694	1.21609e-09	CHP
osa-miR1428b/c/d	0	1.1331	0	0.00349577	CHP
osa-miR1432	3.8939	12.1807	6.2313	6.44355e-08	CHP
osa-miR1856	21.4753	6.5153	4.1542	0.0031404	CLP
osa-miR1859	21.7113	1.6996	0.1093	3.76728e-13	CLP
osa-miR1861h/j	187.26	25.3056	6.0127	4.97026e-75	CLP
osa-miR1868	12.0356	22.945	23.5041	0.00551806	CHP
osa-miR1870-5p	78.7033	138.803	165.075	6.11332e-07	CHP
osa-miR1874-3p	0	12.0863	14.8677	0.00182646	CHP
osa-miR2118o	3.0679	0	0.1093	0.00187579	CLP
osa-miR2275d	10.3836	0.2833	0.1093	1.4773e-09	CLP
osa-miR5490	9.3217	0.661	0.2186	1.69167e-06	CLP
osa-miR5497	25.3691	5.7599	3.061	7.12713e-06	CLP
osa-miR5509	7.3157	0.3777	0.328	9.23389e-06	CLP
osa-miR5789	10.7376	0.2833	0.1093	4.49491e-10	CLP
osa-miR5791	44.8385	1.5108	1.7491	5.10666e-43	CLP
osa-miR5794	2404.76	1067.84	667.516	3.17748e-78	CLP
osa-miR5796	12.1536	0.5665	0.328	1.36356e-10	CLP
osa-miR5818	8.9677	0.3777	0.328	1.73319e-07	CLP
osa-miR5825	32.8029	50.8945	39.2464	2.78785e-09	CHP
OsTAS3a1_D6(+)	104.898	25.2112	17.9287	3.58605e-24	CLP
OsTAS3b1_D6(+)/b2_D5(+)	44.0125	11.6141	11.2601	1.13571e-10	CLP
aComparing the expression amounts between hybrid and the mid-parental value (MPV).
bH2P, higher than both parents; CHP, close to higher parent; CLP, close to lower parent; L2P, lower than both parents.

## Sheet: S5
Table S5. Statistics of RNA-Seq reads in different libraries.
Sample name	Total reads	Total base pairs	Total mapped readsa		Unique matched readsb
			Number	Percentage	Number	Percentage
PA64s_FL	23449815	1149040935	20483051	0.8735	11107734	0.4737
LYP9_FL	24968908	1223476492	21349836	0.8551	11526473	0.4616
93-11_FL	24865959	1218431991	21497646	0.8645	11709849	0.4709
PA64s_PA	24311338	1191255562	20863142	0.8582	11448322	0.4709
LYP9_PA	23316458	1142506442	20342535	0.8725	11949274	0.5125
93-11_PA	24831238	1216730662	21906264	0.8822	12333163	0.4967
aMapped the gene models in Rice Genome Annotation release 6.1.
bUnique without multi-position match.
FL, Flag leaves; PA, Panicles.

## Sheet: S6
Table S6. DG in flag leaves of hybrid rice and its parents.
Gene ID	Entrez ID	RPKM			FDR adjusted P valuea	Patternb	Annotation
		PA64s_FL	LYP9_FL	93-11_FL
LOC_Os01g01010.1	4326813	10.1099	6.84298	7.25386	0.0048557	CLP	TBC domain containing protein, expressed
LOC_Os01g01060.1	4326457	116.972	99.6044	272.787	1.54496e-51	L2P	40S ribosomal protein S5, putative, expressed
LOC_Os01g01160.1	4326463	139.916	222.22	162.405	3.53374e-33	H2P	heat shock protein DnaJ, putative, expressed
LOC_Os01g01280.1	4326466	135.534	194.467	465.068	1.45228e-33	CLP	expressed protein
LOC_Os01g01295.1	4326468	22.2563	19.9987	29.106	0.00272719	CLP	expressed protein
LOC_Os01g01307.1	4326440	78.6895	60.4586	79.7308	4.43899e-07	L2P	translocon-associated protein beta domain containing protein, expressed
LOC_Os01g01340.2	4326442	1.84239	4.86488	1.94507	1.40656e-05	H2P	light-induced protein 1-like, putative, expressed
LOC_Os01g01369.1	4326449	42.1307	30.2418	37.0469	3.05512e-06	L2P	3-beta-hydroxysteroid-Delta-isomerase, putative, expressed
LOC_Os01g01420.1	4326292	14.1142	15.5196	69.0856	4.28437e-32	CLP	expressed protein
LOC_Os01g01420.3	4326292	4.50176	2.62939	15.5897	6.0683e-14	CLP	expressed protein
LOC_Os01g01450.2	4326294	32.0627	34.654	1.21511	1.12572e-12	CHP	stress responsive protein, putative, expressed
LOC_Os01g01510.1	4326297	2.79885	0.67212	1.65542	3.06637e-06	L2P	sas10/Utp3 family protein, expressed
LOC_Os01g01570.1	4326300	12.2451	4.78287	3.58606	1.73489e-06	CLP	kinesin heavy chain, putative, expressed
LOC_Os01g01610.1	9272545	41.5219	55.2817	39.607	0.000283778	H2P	IscA-like iron-sulfur assembly protein, mitochondrial precursor, putative, expressed
LOC_Os01g01620.1	4326303	99.0026	195.224	49.1749	3.49653e-183	H2P	kinase, pfkB family, putative, expressed
LOC_Os01g01660.1	4326149	10.7722	8.92741	245.689	6.21802e-260	CLP	isoflavone reductase, putative, expressed
LOC_Os01g01740.1	-	1.3049	4.55374	0.939288	8.40613e-10	H2P	protein kinase domain containing protein, expressed
LOC_Os01g01960.1	4326133	95.5339	77.9478	76.2527	2.07285e-09	CLP	transcriptional repressor, putative, expressed
LOC_Os01g02040.1	4326137	1.19281	1.90785	0.419762	0.00333668	CHP	retrotransposon protein, putative, unclassified, expressed
LOC_Os01g02080.1	4326140	1.06027	2.49488	0.10494	0.00213867	CHP	peptidyl-prolyl cis-trans isomerase, putative, expressed
LOC_Os01g02130.1	4326146	10.0378	3.06622	3.01473	0.000167091	CLP	expressed protein
LOC_Os01g02150.1	9271945	1.48113	8.02774	3.33308	2.06299e-08	H2P	sulfated surface glycoprotein 185 precursor, putative, expressed
LOC_Os01g02200.1	9266830	37.7574	40.9078	18.2117	1.04532e-05	CHP	armadillo/beta-catenin repeat family protein, putative, expressed
LOC_Os01g02360.1	4326102	2.45423	0.868127	1.02561	0.00921123	CLP	resistance-related receptor-like kinase, putative, expressed
LOC_Os01g02430.1	4326109	0.429361	2.72297	2.0398	0.000595083	CHP	TAK14, putative, expressed
LOC_Os01g02560.1	4326086	22.876	37.5567	152.578	2.29494e-58	CLP	Ser/Thr receptor-like kinase, putative, expressed
LOC_Os01g02570.1	4326087	7.08786	29.6898	42.3958	5.28083e-07	CHP	protein kinase domain containing protein, expressed
LOC_Os01g02590.1	4326088	19.9913	7.75514	0	8.38122e-07	CLP	receptor-like kinase, putative, expressed
LOC_Os01g02600.1	4326089	46.6695	17.8789	5.81765	5.32058e-16	CLP	Ser/Thr receptor-like kinase, putative, expressed
LOC_Os01g02700.1	4326093	60.4384	35.6675	25.3947	4.49246e-10	CLP	protein kinase domain containing protein, expressed
LOC_Os01g02710.1	-	248.305	194.914	39.2999	0.00824519	CHP	LRk-type protein, putative
LOC_Os01g02730.1	9269327	17.5914	3.80906	8.27454	1.25122e-27	L2P	TAK14, putative, expressed
LOC_Os01g02750.1	4326096	32.4153	8.01265	9.31629	2.16235e-26	CLP	protein kinase domain containing protein, expressed
LOC_Os01g02790.1	4326067	6.64691	0.556656	0	2.15619e-10	CLP	protein kinase domain containing protein, expressed
LOC_Os01g02810.1	4326069	11.591	4.09024	0.403416	9.42732e-05	CLP	resistance-related receptor-like kinase, putative
LOC_Os01g02870.1	4326073	2.01306	12.2901	1.98165	5.79121e-27	H2P	auxin-induced protein 5NG4, putative, expressed
LOC_Os01g02884.1	4326075	63.9081	50.9838	60.9047	3.58058e-10	L2P	ATP-dependent RNA helicase DHX36, putative, expressed
LOC_Os01g02890.1	4326076	1.12096	0.0310313	0	7.14272e-05	CLP	phosphatidylserine synthase, putative
LOC_Os01g02900.1	4326077	0.471545	0.130537	1.5557	0.00396493	CLP	glycosyltransferase, putative, expressed
LOC_Os01g02960.1	4326084	33.0874	22.8198	29.4342	1.62736e-07	L2P	expressed protein
LOC_Os01g03020.1	4326033	9.65584	14.343	12.2245	0.000589368	CHP	tRNA synthetase class I, putative, expressed
LOC_Os01g03050.1	9268813	35.6871	27.2739	45.3324	5.36799e-09	L2P	fruit protein PKIWI502, putative, expressed
LOC_Os01g03110.1	4326042	33.5686	35.013	50.1988	0.00931723	CLP	expressed protein
LOC_Os01g03310.1	4325998	30.9681	96.215	15.4941	2.93508e-88	H2P	BBTI1 - Bowman-Birk type bran trypsin inhibitor precursor, expressed
LOC_Os01g03330.1	4326000	14.6166	4.32577	7.99361	3.55961e-17	L2P	BBTI3 - Bowman-Birk type bran trypsin inhibitor precursor, expressed
LOC_Os01g03340.1	9268662	1.9438	4.89858	0.530723	8.58534e-06	H2P	BBTI4 - Bowman-Birk type bran trypsin inhibitor precursor, expressed
LOC_Os01g03390.1	-	12.1511	15.8189	4.94063	0.000444414	CHP	BBTI7 - Bowman-Birk type bran trypsin inhibitor precursor, expressed
LOC_Os01g03520.1	4326008	35.3114	29.2228	30.5429	0.000398823	CLP	ubiquitin conjugating enzyme protein, putative, expressed
LOC_Os01g03549.1	4326011	12.2448	9.15713	35.353	1.65063e-27	L2P	multi-copper oxidase type I family protein, putative, expressed
LOC_Os01g03650.1	4325986	34.5622	39.6772	28.0737	0.00292952	H2P	sufB/sufD domain containing protein, putative, expressed
LOC_Os01g03690.1	4325990	8.92618	3.89873	15.3134	2.09749e-30	L2P	TKL_IRAK_DUF26-lg.1 - DUF26 kinases have homology to DUF26 containing loci, expressed
LOC_Os01g03720.1	4325992	1.02925	0	0.162991	0.00443989	CLP	MYB family transcription factor, putative, expressed
LOC_Os01g03730.1	4325994	199.48	60.8292	35.0554	3.83904e-92	CLP	nuclease PA3, putative, expressed
LOC_Os01g03740.1	4325993	2.73008	0.998183	1.50909	0.000234668	CLP	nuclease PA3, putative, expressed
LOC_Os01g03810.1	4325967	1.99448	0.441705	5.81155	8.70047e-07	L2P	expressed protein
LOC_Os01g03820.1	4325968	47.0321	24.0367	32.3843	9.51283e-37	L2P	C2 domain containing protein, putative, expressed
LOC_Os01g03870.1	4325971	0.991404	3.17983	0.595511	6.14944e-08	H2P	expressed protein
LOC_Os01g03980.1	4325978	2.65082	5.87059	2.41693	0.00158789	H2P	expressed protein
LOC_Os01g04020.1	4325981	3.50817	2.91349	9.2592	4.80292e-05	CLP	AP2 domain containing protein, expressed
LOC_Os01g04030.1	4325792	28.3887	17.6947	17.2473	0.00506289	CLP	signal peptidase complex subunit 3, putative, expressed
LOC_Os01g04050.1	4325794	39.1578	8.10891	11.9188	2.3333e-23	CLP	BBTI12 - Bowman-Birk type bran trypsin inhibitor precursor, expressed
LOC_Os01g04280.1	4325688	18.5069	4.77552	16.3114	9.36093e-37	L2P	calmodulin binding protein, putative, expressed
LOC_Os01g04330.1	4325693	15.9777	52.0833	23.5965	5.46077e-32	H2P	OsCML16 - Calmodulin-related calcium sensor protein, expressed
LOC_Os01g04350.1	4325695	71.5412	59.9854	135.624	1.19676e-20	CLP	hsp20/alpha crystallin family protein, putative, expressed
LOC_Os01g04360.1	4325696	2.59106	16.8704	0.820637	7.41425e-24	H2P	hsp20/alpha crystallin family protein, putative, expressed
LOC_Os01g04370.1	4325697	0.384365	4.57535	0	1.63473e-08	H2P	hsp20/alpha crystallin family protein, putative, expressed
LOC_Os01g04409.1	4325700	29.8175	22.7846	25.6887	0.000165745	L2P	OsWAK1 - OsWAK receptor-like cytoplasmic kinase OsWAK-RLCK, expressed
LOC_Os01g04490.1	9271855	1.95071	1.25283	5.62222	2.23632e-05	CLP	Ser/Thr protein kinase, putative, expressed
LOC_Os01g04590.1	4325682	37.4359	47.5064	130.546	3.37552e-21	CLP	expressed protein
LOC_Os01g04630.1	4325471	52.0336	67.7306	10.0126	3.22666e-37	H2P	muconate cycloisomerase, putative, expressed
LOC_Os01g04699.1	-	1.88485	0	2.98485	0.0006685	L2P	hypothetical protein
LOC_Os01g04730.1	4325478	87.5733	59.4672	94.9641	6.87238e-12	L2P	ribosomal protein L24, putative, expressed
LOC_Os01g04800.1	4325479	1.1265	0	0	0.00443989	CLP	B3 DNA binding domain containing protein, expressed
LOC_Os01g04814.1	4325480	67.2641	43.3083	30.1793	1.19748e-05	CLP	vacuolar protein sorting-associating protein 4B, putative, expressed
LOC_Os01g04920.1	4325452	9.77306	4.3096	7.39589	7.21803e-08	L2P	glycosyl transferase, group 1 domain containing protein, expressed
LOC_Os01g04930.1	4325454	76.7358	48.5443	47.7621	7.99657e-17	CLP	MYB family transcription factor, putative, expressed
LOC_Os01g05060.1	4325462	47.6898	26.4423	64.0887	9.09142e-28	L2P	mitochondrial glycoprotein, putative, expressed
LOC_Os01g05080.1	4325465	0.491133	2.44728	0.64813	0.00259113	CHP	thylakoid lumenal protein, putative, expressed
LOC_Os01g05540.1	4325216	1.32634	0.112975	5.73565	6.46695e-13	L2P	expressed protein
LOC_Os01g05610.1	4324510	15.448	10.9701	16.3533	0.00825992	CLP	Core histone H2A/H2B/H3/H4 domain containing protein, putative, expressed
LOC_Os01g05630.1	4324512	89.766	73.9674	102.585	3.17886e-07	L2P	Core histone H2A/H2B/H3/H4 domain containing protein, putative, expressed
LOC_Os01g05650.1	4324514	1579.84	564.947	245.479	4.56028e-295	CLP	metallothionein, putative, expressed
LOC_Os01g05660.3	4324515	1.26324	0.746031	2.80064	0.000571996	CLP	expressed protein
LOC_Os01g05670.1	4324516	230.247	286.332	197.251	9.72537e-27	H2P	3-oxo-5-alpha-steroid 4-dehydrogenase, putative, expressed
LOC_Os01g05730.1	-	3.02866	0.59621	1.91847	0.000251286	CLP	retrotransposon protein, putative, unclassified
LOC_Os01g05790.1	4324523	123.798	94.912	180.626	1.15739e-70	L2P	SLT1 protein, putative, expressed
LOC_Os01g05800.1	4324524	9.07109	13.1951	8.69317	9.43688e-05	H2P	inner membrane protein, putative, expressed
LOC_Os01g05800.2	4324524	21.4824	31.0243	19.2122	4.96772e-11	H2P	inner membrane protein, putative, expressed
LOC_Os01g05810.1	4324525	2.41679	3.77595	1.8874	0.00914297	H2P	gamma-glutamyltranspeptidase 1 precursor, putative, expressed
LOC_Os01g05830.1	4324527	20.6544	37.233	20.5394	3.59196e-19	H2P	expressed protein
LOC_Os01g05960.1	4324499	5.86482	4.54067	7.36204	0.00169846	CLP	receptor kinase, putative, expressed
LOC_Os01g05970.1	4324500	75.4834	50.5282	42.2088	0.00215085	CLP	OsFBO1 - F-box and other domain containing protein, expressed
LOC_Os01g06010.1	4324504	31.7234	20.1908	30.3484	9.11381e-06	L2P	Core histone H2A/H2B/H3/H4 domain containing protein, putative, expressed
LOC_Os01g06150.1	4324074	1.02119	3.91424	0.870774	9.00127e-05	H2P	expressed protein
LOC_Os01g06230.1	-	7.11076	16.0758	6.09947	0.00797955	H2P	OsSAUR1 - Auxin-responsive SAUR gene family member
LOC_Os01g06310.1	4324081	231.946	40.6991	35.4738	2.19786e-128	CLP	glycine-rich cell wall structural protein precursor, putative, expressed
LOC_Os01g06460.1	4324087	125.882	75.985	65.0112	3.96727e-13	CLP	uncharacterized Cys-rich domain containing protein, putative, expressed
LOC_Os01g06620.1	4324063	0.0691825	2.52803	0	4.91453e-09	H2P	expressed protein
LOC_Os01g06790.1	4324405	18.3456	23.7153	7.86011	4.06809e-15	H2P	disease resistance protein, putative, expressed
LOC_Os01g06890.1	9267307	8.28812	2.80865	6.61909	5.01208e-13	L2P	leucine-rich repeat family protein, putative
LOC_Os01g06920.1	4324411	2.7806	0.321287	4.32676	1.88622e-23	L2P	resistance protein SlVe1 precursor, putative, expressed
LOC_Os01g07120.2	4324418	5.06134	2.0956	2.89241	6.93377e-07	CLP	AP2 domain containing protein, expressed
LOC_Os01g07250.1	4327145	63.1953	78.7638	37.472	6.56483e-18	H2P	saposin-like type B, region 1 family protein, putative, expressed
LOC_Os01g07260.1	4327146	2.68049	5.9781	3.76652	9.11819e-05	CHP	expressed protein
LOC_Os01g07280.1	-	6.86988	10.6439	4.299	4.15974e-09	H2P	disease resistance protein, putative, expressed
LOC_Os01g07376.1	4325189	151.315	169.687	92.4785	2.45911e-11	H2P	thioredoxin, putative, expressed
LOC_Os01g07490.1	4325197	14.2527	16.9196	12.299	8.32747e-05	H2P	RST1, putative, expressed
LOC_Os01g07500.1	-	7.07081	2.65411	6.2629	1.67894e-09	L2P	alliin lyase precursor, putative, expressed
LOC_Os01g07520.1	4325199	56.2126	46.1404	64.374	1.33077e-10	L2P	proline-rich family protein, putative, expressed
LOC_Os01g07550.1	-	7.61618	11.7626	43.1655	0.00185025	CLP	hypothetical protein
LOC_Os01g07590.1	4327636	355.006	150.39	263.037	7.17787e-217	L2P	universal stress protein domain containing protein, putative, expressed
LOC_Os01g07630.1	4327640	3.31779	6.95149	2.57551	5.32286e-09	H2P	BRASSINOSTEROID INSENSITIVE 1-associated receptor kinase 1 precursor, putative, expressed
LOC_Os01g07730.1	4327644	78.6057	71.3652	152.621	5.32756e-31	CLP	phosphate/phosphoenolpyruvate translocator-related protein, putative, expressed
LOC_Os01g07740.3	4327645	0.413446	0.915632	0	0.00804557	CHP	DEAD-box ATP-dependent RNA helicase 14, putative, expressed
LOC_Os01g07750.1	4327646	12.528	17.4877	6.13214	3.73163e-05	H2P	expressed protein
LOC_Os01g07770.1	4327648	12.1809	39.5211	6.20504	3.89403e-40	H2P	peroxidase precursor, putative
LOC_Os01g07780.1	4327118	5.39706	17.3855	8.41727	2.60681e-11	H2P	embryo-specific 3, putative, expressed
LOC_Os01g07800.1	4327119	0.403047	0	0.141836	0.00443989	CLP	thiol-disulphide oxidoreductase DCC, putative, expressed
LOC_Os01g07870.1	4327122	47.905	37.9159	70.3642	2.02525e-52	L2P	ABC transporter family protein, putative, expressed
LOC_Os01g07880.1	4327123	28.6697	20.082	29.9235	0.000730338	L2P	transcription factor HY5, putative, expressed
LOC_Os01g07890.1	4327124	6.95469	10.1853	2.4869	0.00409773	CHP	expressed protein
LOC_Os01g07970.1	4327132	0.402826	4.28214	0.765496	9.69985e-08	H2P	expressed protein
LOC_Os01g08020.1	-	194.07	143.798	415.401	8.73646e-272	L2P	boron transporter protein, putative, expressed
LOC_Os01g08090.1	4326218	4.23814	0.938592	6.21696	3.57478e-13	L2P	flavonol-3-O-glycoside-7-O-glucosyltransferase 1, putative, expressed
LOC_Os01g08200.1	4323863	33.4983	23.5908	22.4771	1.96552e-05	CLP	ubiquitin carboxyl-terminal hydrolase 14, putative, expressed
LOC_Os01g08220.1	4323864	3.32357	0.84339	5.59214	8.18327e-07	L2P	gibberellin 3-beta-dioxygenase 2-2, putative, expressed
LOC_Os01g08270.1	4323866	4.82813	7.7545	1.79091	9.33444e-07	H2P	aminotransferase, classes I and II, domain containing protein, expressed
LOC_Os01g08300.1	4323869	12.1146	29.6242	6.39489	0.000386918	H2P	hypothetical protein
LOC_Os01g08320.1	4323871	6.92487	17.4698	15.6387	5.90559e-06	CHP	OsIAA1 - Auxin-responsive Aux/IAA gene family member, expressed
LOC_Os01g08370.1	4323874	21.66	9.40362	11.1062	6.60797e-11	CLP	symbiosis-related disease resistance protein, putative, expressed
LOC_Os01g08430.1	4323879	33.2516	31.4105	40.1791	1.91548e-05	CLP	expressed protein
LOC_Os01g08440.1	4323880	3.55538	3.43859	61.0066	1.09701e-82	CLP	UDP-glucoronosyl and UDP-glucosyl transferase domain containing protein, expressed
LOC_Os01g08450.1	4325347	99.3351	70.0297	64.8335	0.000443548	CLP	ras-related protein, putative, expressed
LOC_Os01g08460.1	4325348	50.253	31.5128	87.4719	1.2773e-38	L2P	TMS membrane protein/tumour differentially expressed protein, putative, expressed
LOC_Os01g08510.1	4325351	2.73883	7.36527	3.76526	1.10331e-10	H2P	MAR-binding filament-like protein 1, putative, expressed
LOC_Os01g08550.1	4325354	6.43397	4.18274	7.0993	0.00231756	L2P	aminoacyl-tRNA synthetase, putative, expressed
LOC_Os01g08560.1	4325355	3.28326	1.67579	3.29022	0.00013886	L2P	DnaK family protein, putative, expressed
LOC_Os01g08700.8	4325329	24.7884	17.7586	17.3085	3.77304e-06	CLP	GIGANTEA, putative, expressed
LOC_Os01g08770.1	4325333	18.4458	11.2463	20.814	2.86837e-12	L2P	WD domain, G-beta repeat domain containing protein, expressed
LOC_Os01g08810.1	4325338	0.137051	1.31524	0	6.13976e-06	H2P	cytochrome P450, putative, expressed
LOC_Os01g09000.1	4325653	70.5291	54.938	54.8253	6.37418e-07	CLP	glutaminyl-tRNA synthetase, putative, expressed
LOC_Os01g09010.1	4325654	9.69235	5.22122	8.29662	1.14526e-05	L2P	transferase family protein, putative, expressed
LOC_Os01g09020.1	4325655	31.1991	22.1747	17.0571	0.0096299	CLP	WD domain, G-beta repeat domain containing protein, expressed
LOC_Os01g09200.1	4325661	88.8919	68.2738	55.9808	0.000569472	CLP	AGC_AGC_other_NDRh_TRCd.1 - ACG kinases include homologs to PKA, PKG and PKC, expressed
LOC_Os01g09220.1	4325662	8.07036	125.653	7.48453	0	H2P	transposon protein, putative, CACTA, En/Spm sub-class, expressed
LOC_Os01g09280.1	4326766	47.3554	21.5416	36.7697	9.36423e-31	L2P	myb-related transcription activator, putative, expressed
LOC_Os01g09300.3	4326767	9.45177	4.93906	5.46576	0.00289982	CLP	oxidoreductase, putative, expressed
LOC_Os01g09305.1	-	22.6093	31.353	12.8827	1.3592e-05	H2P	EMB1895, putative
LOC_Os01g09420.1	4326773	41.4061	26.4941	33.4361	6.73686e-11	L2P	expressed protein
LOC_Os01g09430.1	4326774	119.132	168.842	80.634	1.45981e-38	H2P	expressed protein
LOC_Os01g09460.1	4326776	9.63046	24.3007	3.71147	4.19873e-40	H2P	hexokinase, putative, expressed
LOC_Os01g09540.1	4327297	8.48821	48.0548	14.3885	3.98558e-76	H2P	HAD superfamily phosphatase, putative, expressed
LOC_Os01g09570.1	4327301	241.232	263.904	155.623	1.13554e-28	H2P	6-phosphofructokinase, putative, expressed
LOC_Os01g09620.1	4327304	0.314514	1.13187	0.249032	0.00887909	CHP	zinc finger/CCCH transcription factor, putative, expressed
LOC_Os01g09640.1	4327305	198.679	208.33	35.1375	3.09062e-57	H2P	Myb transcription factor, putative, expressed
LOC_Os01g09670.1	4327306	2.52853	3.99132	1.02234	0.00561794	CHP	pollen-specific protein SF21, putative, expressed
LOC_Os01g09700.1	4327307	1.49847	2.65485	0.338996	0.00222233	CHP	aminotransferase, classes I and II, domain containing protein, expressed
LOC_Os01g09800.1	4327315	22.3562	19.4312	35.7922	6.13556e-09	CLP	BTBA1 - Bric-a-Brac,Tramtrack, Broad Complex BTB domain with Ankyrin repeat region, expressed
LOC_Os01g09880.1	4327322	0.169421	1.50082	0.268294	0.000495368	H2P	harpin-induced protein 1 domain containing protein, expressed
LOC_Os01g09890.1	4327323	48.0847	58.9147	41.2462	0.00025934	H2P	translation initiation factor SUI1, putative, expressed
LOC_Os01g10040.2	4327329	4.25272	8.74549	7.50425	0.00999879	CHP	cytochrome P450, putative, expressed
LOC_Os01g10130.1	4327335	2.34459	1.11266	4.31907	0.000139583	CLP	RNA-dependent RNA polymerase, putative, expressed
LOC_Os01g10210.1	4327340	38.4262	61.9588	31.2799	1.2647e-18	H2P	lachrymatory factor synthase, putative, expressed
LOC_Os01g10250.3	4327343	7.00917	9.13334	4.76502	0.0020028	CHP	hydrolase, alpha/beta fold family domain containing protein, expressed
LOC_Os01g10260.1	4327344	2.39338	1.76682	11.581	0.000766709	CLP	expressed protein
LOC_Os01g10290.2	4327346	3.85321	3.20005	9.06814	0.00156761	CLP	autophagy-related protein 3, putative, expressed
LOC_Os01g10320.1	4327348	8.67756	25.3857	12.9616	1.23244e-30	H2P	class III HD-Zip protein 8, putative, expressed
LOC_Os01g10400.1	4327065	3194.4	2114.63	3297.49	0	L2P	expressed protein
LOC_Os01g10400.2	4327065	2125.2	2391.65	3085.82	1.09212e-08	CLP	expressed protein
LOC_Os01g10504.2	9271572	0.2281	1.70491	0.541826	0.00259113	CHP	OsMADS3 - MADS-box family gene with MIKCc type-box, expressed
LOC_Os01g10610.1	4327076	77.151	84.9011	125.121	0.000843762	CLP	BES1/BZR1 homolog protein, putative, expressed
LOC_Os01g10640.1	4327078	2.42892	7.84463	0.480804	5.06917e-08	H2P	expressed protein
LOC_Os01g10690.1	4327080	24.6899	19.7023	22.367	0.00445708	CLP	POLD3 - Putative DNA polymerase delta complex subunit, expressed
LOC_Os01g10810.1	4327085	1.1531	7.44825	5.0216	7.11414e-05	CHP	rho termination factor, N-terminal domain containing protein, expressed
LOC_Os01g10820.1	4327087	128.902	71.6776	63.8613	1.02797e-15	CLP	ribosomal protein L5, putative, expressed
LOC_Os01g10890.1	4327093	54.4364	111.067	47.4381	1.58656e-101	H2P	CAMK_KIN1/SNF1/Nim1_like.8 - CAMK includes calcium/calmodulin depedent protein kinases, expressed
LOC_Os01g11040.1	9268854	26.4238	24.1439	27.6562	0.00582521	CLP	SCAR-like protein 2, putative, expressed
LOC_Os01g11054.1	4325531	6.80098	13.2686	33.6288	2.29915e-05	CLP	phosphoenolpyruvate carboxylase, putative, expressed
LOC_Os01g11054.2	4325531	3.23614	1.53576	4.13424	1.55022e-06	L2P	phosphoenolpyruvate carboxylase, putative, expressed
LOC_Os01g11070.1	4325533	24.7122	20.0246	22.8758	0.00577505	CLP	Alg9-like mannosyltransferase protein, putative, expressed
LOC_Os01g11160.1	4325538	4.90865	2.51183	13.8978	1.50782e-17	L2P	amino acid permease family protein, putative, expressed
LOC_Os01g11230.1	4325558	27.4388	23.0021	32.4048	0.00771842	CLP	SOUL heme-binding protein, putative, expressed
LOC_Os01g11240.1	4325559	124.883	213.834	55.5304	7.28365e-114	H2P	DUF538 domain containing protein, putative, expressed
LOC_Os01g11250.1	4325560	14.2341	17.7319	10.983	0.000620246	H2P	potassium channel KAT1, putative, expressed
LOC_Os01g11570.1	4325253	79.3067	43.7883	16.661	0.00013322	CLP	GDSL-like lipase/acylhydrolase, putative, expressed
LOC_Os01g11650.1	4325258	74.7068	47.8565	62.8831	8.89958e-19	L2P	GDSL-like lipase/acylhydrolase, putative, expressed
LOC_Os01g11650.2	4325258	8.0062	4.83012	4.50308	0.00865313	CLP	GDSL-like lipase/acylhydrolase, putative, expressed
LOC_Os01g11880.1	4324581	4.69877	6.62966	3.66047	0.00778411	CHP	DJ-1 family protein, putative, expressed
LOC_Os01g11900.1	-	37.0975	30.7986	43.1855	4.17253e-19	L2P	hhH-GPD superfamily base excision DNA repair protein, expressed
LOC_Os01g11910.1	4324583	13.7049	3.23691	11.7232	7.55291e-32	L2P	basic helix-loop-helix, putative, expressed
LOC_Os01g11920.1	-	0.151694	0.239961	1.52712	0.000158605	CLP	retrotransposon protein, putative, unclassified, expressed
LOC_Os01g11940.1	4324585	9.36441	38.4105	12.1142	5.82879e-46	H2P	osFTL1 FT-Like1 homologous to Flowering Locus T gene; contains Pfam profile PF01161: Phosphatidylethanolamine-binding protein, expressed
LOC_Os01g12000.1	4324639	1.79649	4.8627	0.210735	8.03529e-07	H2P	expressed protein
LOC_Os01g12080.1	4324644	66.4495	53.1689	83.0015	2.33419e-15	L2P	plant-specific domain TIGR01589 family protein, putative, expressed
LOC_Os01g12080.3	4324644	4.18074	1.78381	2.85475	0.000637058	CLP	plant-specific domain TIGR01589 family protein, putative, expressed
LOC_Os01g12130.1	4324648	7.41525	52.0032	54.1471	5.79075e-16	CHP	nodulin MtN3 family protein, putative, expressed
LOC_Os01g12180.1	4324651	5.58036	9.45897	6.11794	0.000427066	CHP	expressed protein
LOC_Os01g12190.1	9272458	180.704	239.45	76.5688	5.21333e-41	H2P	expressed protein
LOC_Os01g12210.1	4324653	101.017	48.9673	83.2814	1.00366e-70	L2P	aluminum-activated malate transporter, putative, expressed
LOC_Os01g12220.1	-	12.0466	21.5917	16.0052	0.00102519	CHP	uncharacterized protein family UPF0016 domain containing protein, expressed
LOC_Os01g12270.1	4326700	1.54874	9.26074	0.490517	9.73e-05	H2P	hypothetical protein
LOC_Os01g12320.1	4326704	1.8523	5.00707	2.84702	0.000428595	CHP	GDSL-like lipase/acylhydrolase, putative, expressed
LOC_Os01g12520.1	4326735	31.393	16.1662	18.8431	1.41535e-06	CLP	mitochondrial carrier protein, putative, expressed
LOC_Os01g12680.3	4326745	0.0327882	0.544604	0.0519232	0.00443989	CHP	C4-dicarboxylate transporter/malic acid transport protein, expressed
LOC_Os01g12710.1	4327178	13.0595	6.30567	5.89167	1.24205e-05	CLP	oxidoreductase, short chain dehydrogenase/reductase family domain containing protein, expressed
LOC_Os01g12720.1	4327179	93.5468	72.4474	61.1542	0.000338926	CLP	protein kinase domain containing protein, expressed
LOC_Os01g12740.1	4327181	11.2974	22.4454	9.49426	6.96824e-19	H2P	cytochrome P450, putative, expressed
LOC_Os01g12810.1	4327187	1.64138	2.76265	15.9076	2.37746e-12	CLP	retrotransposon protein, putative, unclassified, expressed
LOC_Os01g12820.1	4327188	2.47799	0	0.27063	4.91453e-09	CLP	harpin-induced protein, putative, expressed
LOC_Os01g12830.1	4327189	29.9762	38.6112	21.9984	9.01031e-07	H2P	erythronate-4-phosphate dehydrogenase domain containing protein, expressed
LOC_Os01g12880.1	4325877	88.0734	80.4397	90.074	0.000210587	CLP	VHS and GAT domain containing protein, expressed
LOC_Os01g12890.1	4325878	5.70514	5.05392	7.92037	0.00703566	CLP	expressed protein
LOC_Os01g12920.1	9271576	10.4896	27.4771	8.21633	1.32752e-14	H2P	thioesterase family protein, putative, expressed
LOC_Os01g13000.1	4325885	33.3071	23.8416	41.4027	6.82255e-13	L2P	ethylene-responsive protein related, putative, expressed
LOC_Os01g13030.2	4325890	7.62049	21.6799	11.0467	1.05247e-16	H2P	OsIAA3 - Auxin-responsive Aux/IAA gene family member, expressed
LOC_Os01g13060.2	4325891	8.43371	5.53515	6.12977	0.00312489	CLP	CK1_CaseinKinase_1.1 - CK1 includes the casein kinase 1 kinases, expressed
LOC_Os01g13080.1	4325892	39.8356	43.3755	16.647	0.000931371	CHP	60S acidic ribosomal protein, putative, expressed
LOC_Os01g13120.1	4324276	1.27666	11.0862	2.76656	9.51505e-20	H2P	aquaporin protein, putative, expressed
LOC_Os01g13130.1	4324277	1.15991	11.06	0.102046	2.6013e-30	H2P	aquaporin protein, putative, expressed
LOC_Os01g13150.1	4324278	18.2924	13.3123	14.1106	0.000361259	CLP	metallo-beta-lactamase family protein, putative, expressed
LOC_Os01g13160.1	4324279	77.7868	78.9886	36.2463	4.96609e-12	CHP	expressed protein
LOC_Os01g13200.1	4324283	62.6594	66.373	35.2822	3.22517e-07	CHP	abscisic acid insensitive 8, putative, expressed
LOC_Os01g13210.2	4324284	1.15418	2.8756	0.731102	0.00156368	H2P	salt stress root protein RS1, putative, expressed
LOC_Os01g13370.1	4327774	15.6393	26.7129	16.1235	5.29071e-11	H2P	seven in absentia protein family domain containing protein, expressed
LOC_Os01g13390.1	4327776	129.84	183.61	119.802	3.49085e-24	H2P	expressed protein
LOC_Os01g13430.1	4327779	9.92075	6.44313	12.4271	7.5819e-11	L2P	importin-alpha re-exporter, putative, expressed
LOC_Os01g13480.1	4327783	76.8096	112.714	87.1481	1.26361e-16	H2P	glutaredoxin, putative, expressed
LOC_Os01g13550.1	9268236	53.1836	49.311	17.2477	0.000132117	CHP	beta-amylase, putative, expressed
LOC_Os01g13660.2	4326356	37.4677	48.5875	11.8442	1.31102e-14	H2P	expressed protein
LOC_Os01g13690.1	4326358	0.42724	10.8811	3.65351	1.13189e-31	H2P	ligA, putative, expressed
LOC_Os01g13690.2	4326358	0.325306	1.75606	0.515153	0.000241887	H2P	ligA, putative, expressed
LOC_Os01g13740.1	4326363	1.10122	2.47365	1.29546	0.00271027	CHP	myb-like DNA-binding domain containing protein, expressed
LOC_Os01g13760.1	4326364	33.9259	33.6912	17.2925	1.19141e-06	CHP	dnaJ domain containing protein, expressed
LOC_Os01g13800.1	4326367	9.80589	12.7843	5.85334	4.20754e-08	H2P	receptor-like protein kinase 5 precursor, putative, expressed
LOC_Os01g13930.1	4327688	1.73878	5.09659	4.13028	0.0027485	CHP	expressed protein
LOC_Os01g14070.1	4327700	12.8657	15.9367	5.17986	0.00681657	CHP	60S ribosomal protein L18a-1, putative, expressed
LOC_Os01g14100.3	4327703	2.46807	1.39436	2.51256	0.00491244	L2P	BT1 family protein, putative, expressed
LOC_Os01g14110.1	4326747	0.375109	5.26128	1.18804	5.99941e-06	H2P	expressed protein
LOC_Os01g14410.1	4326757	1156.27	255.58	647.212	0	L2P	early light-induced protein, chloroplast precursor, putative, expressed
LOC_Os01g14440.1	4326760	30.404	22.2304	58.1325	7.03275e-30	L2P	OsWRKY1v2 - Superfamily of TFs having WRKY and zinc finger domains, expressed
LOC_Os01g14590.1	4327214	6.59985	1.48539	8.49714	2.08375e-15	L2P	pathogen-related protein, putative, expressed
LOC_Os01g14670.1	4327219	0.443619	5.07601	1.99045	1.2514e-07	H2P	Cupin domain containing protein, expressed
LOC_Os01g14690.5	4327220	56.8193	30.2894	80.0993	8.10494e-28	L2P	Lg106, putative, expressed
LOC_Os01g14720.1	4327221	0.135275	4.94315	2.89198	8.03529e-07	CHP	transcription regulator, putative, expressed
LOC_Os01g14790.1	4327100	69.1736	41.576	28.658	0.000168111	CLP	expressed protein
LOC_Os01g14810.1	4327102	4.02992	6.24735	1.59544	4.19351e-06	H2P	5-nucleotidase domain-containing protein, putative, expressed
LOC_Os01g14830.1	4327104	17.0574	10.1029	15.615	5.06264e-06	L2P	ribosomal protein L3, putative, expressed
LOC_Os01g14890.1	4327111	6.90257	14.3227	10.4385	3.73163e-05	CHP	expressed protein
LOC_Os01g15010.1	4327708	407.476	346.188	136.323	1.94333e-06	CHP	miro, putative, expressed
LOC_Os01g15020.1	4327709	5.30087	4.59653	8.05495	0.000953412	CLP	lissencephaly type-1-like homology motif, putative, expressed
LOC_Os01g15110.1	4327713	112.552	106.99	59.3883	0.000403746	CHP	syntaxin, putative, expressed
LOC_Os01g15120.1	4327714	46.028	55.5888	44.251	0.00311855	CHP	hydrolase, alpha/beta fold family domain containing protein, expressed
LOC_Os01g15270.1	4327719	199.699	188.863	24.5149	6.40393e-19	CHP	expressed protein
LOC_Os01g15320.1	4326228	1.22216	5.53631	1.23162	3.77318e-05	H2P	RALFL9 - Rapid ALkalinization Factor RALF family protein precursor, expressed
LOC_Os01g15470.1	4326237	1.73186	0.917168	2.8618	0.00303228	CLP	protein kinase, putative, expressed
LOC_Os01g15470.2	4326237	1.78019	0.763057	1.63689	0.0030599	L2P	protein kinase, putative, expressed
LOC_Os01g15490.1	4326240	6.2297	8.56335	1.92771	1.61426e-06	H2P	phosphoadenosine phosphosulfate, putative, expressed
LOC_Os01g15610.1	4325117	55.0897	117.555	82.2416	1.79512e-09	H2P	conserved hypothetical protein
LOC_Os01g15640.1	4325120	88.6256	71.0395	82.3481	8.19977e-09	L2P	no apical meristem protein, putative, expressed
LOC_Os01g15780.2	4325125	2.35517	1.39493	4.33679	0.00675701	CLP	glycosyl transferase, group 1 domain containing protein, expressed
LOC_Os01g15900.1	-	20.4801	44.2993	30.1655	2.59573e-28	H2P	expressed protein
LOC_Os01g16010.1	-	8.2288	3.91527	5.49749	0.00133053	CLP	BCAS2 protein, putative, expressed
LOC_Os01g16090.1	4326212	42.3756	52.8484	31.0928	1.0945e-09	H2P	RNA binding protein, putative, expressed
LOC_Os01g16152.1	4324376	25.2557	38.7745	34.6981	0.000522233	CHP	peroxiredoxin, putative, expressed
LOC_Os01g16170.5	4324377	0.636018	0.0503053	1.15108	0.00141029	L2P	PQ loop repeat domain containing protein, expressed
LOC_Os01g16190.1	4324379	334.423	209.839	377.561	9.64214e-122	L2P	26S proteasome non-ATPase regulatory subunit 14, putative, expressed
LOC_Os01g16290.1	4326261	15.3071	9.40941	18.2032	1.01044e-13	L2P	DNA gyrase subunit B, chloroplast/mitochondrial precursor, putative, expressed
LOC_Os01g16310.1	-	0.105141	0.0291062	3.41328	1.70872e-11	CLP	glycosyl hydrolase, family 31, putative, expressed
LOC_Os01g16330.1	4326264	109.97	73.5988	70.8477	1.97323e-12	CLP	OsRhmbd2 - Putative Rhomboid homologue, expressed
LOC_Os01g16430.1	4326272	213.905	175.747	164.456	0.000109769	CLP	cysteine proteinase inhibitor precursor protein, putative, expressed
LOC_Os01g16450.1	4326273	2.92223	0.647167	6.63293	5.56562e-12	L2P	peroxidase precursor, putative, expressed
LOC_Os01g16530.1	4325168	58.4552	74.1563	43.7692	7.78094e-10	H2P	OsClp1 - Putative Clp protease homologue, expressed
LOC_Os01g16540.1	4325169	64.6991	45.9901	47.4284	3.12268e-07	CLP	NEDD8-activating enzyme E1 catalytic subunit, putative, expressed
LOC_Os01g16620.4	9266469	23.0252	17.4448	20.7762	0.00539039	CLP	expressed protein
LOC_Os01g16670.1	4325175	15.5739	17.1988	8.11015	0.00278999	CHP	BSD domain-containing protein, putative, expressed
LOC_Os01g16680.1	4325176	10.2017	19.6949	9.05037	1.46083e-11	H2P	heat shock protein DnaJ, putative, expressed
LOC_Os01g16870.1	4324438	5.48992	2.72112	3.27053	0.00019077	CLP	argonaute, putative, expressed
LOC_Os01g16880.1	-	26.2325	13.1204	17.2752	6.51805e-19	L2P	expressed protein
LOC_Os01g16890.1	4324441	37.7265	17.8256	10.635	9.93167e-05	CLP	ribosomal protein L7Ae, putative, expressed
LOC_Os01g16960.1	4324263	1.70571	0.444414	0.688529	0.00383023	CLP	pyruvate kinase, putative, expressed
LOC_Os01g16980.1	9271754	69.1401	27.7244	17.824	4.6419e-11	CLP	expressed protein
LOC_Os01g17000.1	4324267	0.797439	2.08713	0.229604	7.23841e-05	H2P	expressed protein
LOC_Os01g17010.1	4324268	29.4632	34.823	26.6816	4.55212e-05	H2P	phospholipid-transporting ATPase, putative, expressed
LOC_Os01g17050.1	4324271	0.959222	9.29393	11.6458	0.00327884	CHP	VQ domain containing protein, putative, expressed
LOC_Os01g17150.1	4324275	131.867	193.383	149.057	1.64959e-13	H2P	plastid-specific 50S ribosomal protein 5, chloroplast precursor, putative, expressed
LOC_Os01g17170.1	4326901	112.23	193.256	102.322	2.21301e-104	H2P	magnesium-protoporphyrin IX monomethyl ester cyclase,chloroplast precursor, putative, expressed
LOC_Os01g17170.2	4326901	2.62656	4.88618	1.38647	6.53196e-06	H2P	magnesium-protoporphyrin IX monomethyl ester cyclase,chloroplast precursor, putative, expressed
LOC_Os01g17190.1	4326903	625.542	360.725	277.533	2.10159e-48	CLP	OsCam3 - Calmodulin, expressed
LOC_Os01g17214.1	4326904	13.7431	3.1346	21.1128	1.27825e-42	L2P	major facilitator superfamily antiporter, putative, expressed
LOC_Os01g17250.1	4326906	73.8255	112.116	53.4088	4.02394e-29	H2P	BRASSINOSTEROID INSENSITIVE 1-associated receptor kinase 1 precursor, putative, expressed
LOC_Os01g17390.1	4326912	81.1195	92.6845	150.052	1.33513e-08	CLP	OsFBX5 - F-box domain containing protein, expressed
LOC_Os01g17430.1	4326915	80.9605	68.9119	79.9174	1.14529e-09	L2P	coatomer subunit beta-1, putative, expressed
LOC_Os01g18080.1	4327905	128.322	94.5429	189.33	7.57202e-67	L2P	retrotransposon protein, putative, unclassified, expressed
LOC_Os01g18120.1	4327909	0.0557421	2.22207	0.176546	2.09371e-08	H2P	cinnamoyl CoA reductase, putative, expressed
LOC_Os01g18210.1	4327912	16.2566	29.2521	15.2022	1.73795e-10	H2P	peptidyl-prolyl cis-trans isomerase, putative, expressed
LOC_Os01g18220.1	4327913	15.5938	7.85351	43.8101	4.06816e-44	L2P	expressed protein
LOC_Os01g18240.1	4327914	0.548817	2.10674	0.579403	3.30765e-05	H2P	MYB family transcription factor, putative, expressed
LOC_Os01g18280.1	4327915	3.83808	6.24996	2.71721	0.000834212	H2P	SNF7 domain containing protein, putative, expressed
LOC_Os01g18290.1	4327916	54.4962	18.2271	3.67729	5.55766e-36	CLP	helix-loop-helix DNA-binding domain containing protein, expressed
LOC_Os01g18320.1	4327918	18.3615	32.6122	19.1704	1.4855e-16	H2P	protoporphyrinogen oxidase, chloroplast precursor, putative, expressed
LOC_Os01g18584.1	9269506	1.87472	1.53222	15.975	4.61404e-18	CLP	OsWRKY9 - Superfamily of TFs having WRKY and zinc finger domains, expressed
LOC_Os01g18640.1	4325155	2.1194	3.5594	1.00688	0.000685654	H2P	aminotransferase, putative, expressed
LOC_Os01g18660.1	4325157	0.137976	3.41216	0.364163	5.78186e-13	H2P	aminotransferase, putative, expressed
LOC_Os01g18670.1	4325158	4.66309	3.192	6.47818	8.28786e-06	L2P	MDR-like ABC transporter, putative, expressed
LOC_Os01g18744.1	4325160	0.147873	1.09161	0.0780569	0.00115809	H2P	transferase family protein, putative, expressed
LOC_Os01g18800.3	4325161	5.03739	13.5731	4.89268	5.66796e-22	H2P	CAMK_KIN1/SNF1/Nim1_like.9 - CAMK includes calcium/calmodulin depedent protein kinases, expressed
LOC_Os01g18850.3	4325162	1.45093	0.200831	0.50262	4.83635e-06	CLP	OsSPL1 - SBP-box gene family member, expressed
LOC_Os01g19130.1	4326717	43.18	44.3022	85.9962	1.26066e-10	CLP	protein phosphatase 2C, putative, expressed
LOC_Os01g19260.1	4326724	0.254615	0.0939797	4.63687	8.12928e-09	CLP	ATPase, putative, expressed
LOC_Os01g19410.3	4325774	2.06105	3.63925	0.970341	0.00544561	CHP	expressed protein
LOC_Os01g19450.1	4325777	6.27269	3.29205	3.88024	0.00123588	CLP	ATP-citrate synthase subunit 1, putative, expressed
LOC_Os01g19470.1	4325779	54.1422	39.8932	28.526	0.00125643	CLP	nodal modulator 1 precursor, putative, expressed
LOC_Os01g19480.1	4325780	0.175857	0.97365	0.092829	0.00023121	H2P	kelch motif family protein, putative, expressed
LOC_Os01g19610.1	4325786	21.0432	31.3172	7.93108	2.29462e-21	H2P	plant protein of unknown function domain containing protein, expressed
LOC_Os01g19740.1	4325791	3470.69	4171.38	3434.71	1.93052e-86	H2P	calvin cycle protein CP12, putative, expressed
LOC_Os01g20110.1	4327755	24.0351	64.4352	40.0652	7.35339e-49	H2P	expressed protein
LOC_Os01g20120.1	4327756	4.13193	7.12904	1.5217	2.1449e-06	H2P	expressed protein
LOC_Os01g20160.1	4327757	0.113365	1.71559	0.119683	5.41525e-08	H2P	OsHKT1;5 - Na+ transporter, expressed
LOC_Os01g20206.1	-	76.5866	12.6139	56.695	6.42238e-81	L2P	methyltransferase, putative
LOC_Os01g20840.1	4327762	40.4771	41.9802	20.2003	1.00147e-05	CHP	lipase class 3 family protein, putative, expressed
LOC_Os01g20890.1	9270747	14.8121	16.2883	36.3736	7.41024e-08	CLP	expressed protein
LOC_Os01g20940.1	4327772	11.0868	10.5338	3.51873	0.00883203	CHP	PHS1, putative, expressed
LOC_Os01g21170.1	-	1.61353	1.71522	7.1545	0.00574442	CLP	expressed protein
LOC_Os01g21250.1	4327292	1061.61	341.326	415.583	1.3517e-142	L2P	late embryogenesis abundant protein, putative
LOC_Os01g21320.1	4327295	128.681	82.7383	128.5	8.9434e-47	L2P	NAD dependent epimerase/dehydratase family domain containing protein, expressed
LOC_Os01g21410.1	4327262	44.9414	71.6675	45.0057	3.89773e-14	H2P	expressed protein
LOC_Os01g21560.1	4327269	5.94718	14.3106	5.97676	2.98857e-11	H2P	esterase/lipase/thioesterase family protein, putative, expressed
LOC_Os01g21610.1	4327271	24.2832	18.688	37.205	2.02883e-08	L2P	uncharacterized aarF domain-containing protein kinase 4, putative, expressed
LOC_Os01g21960.1	4326992	0.47941	1.4409	0.325368	0.00174393	H2P	serine/threonine-protein kinase, putative, expressed
LOC_Os01g21970.1	4326993	0.0903078	4.59997	0.0715055	1.5376e-22	H2P	protein kinase, putative, expressed
LOC_Os01g21990.1	4326994	12.7637	25.2847	15.7621	3.79341e-15	H2P	CRS2-associated factor 2, chloroplast precursor, putative, expressed
LOC_Os01g22010.1	4326996	4.96252	2.77143	7.51695	8.87474e-06	L2P	S-adenosylmethionine synthetase, putative, expressed
LOC_Os01g22090.1	9266039	7.25697	2.18861	0	7.81596e-06	CLP	expressed protein
LOC_Os01g22352.1	4326969	1.04275	0	0.869104	0.000353854	L2P	peroxidase precursor, putative, expressed
LOC_Os01g22370.1	4326970	4.45825	8.31444	5.85242	0.00430446	CHP	peroxidase precursor, putative, expressed
LOC_Os01g22510.1	4326979	194.943	168.232	223.79	1.30994e-12	L2P	cyclase/dehydrase family protein, expressed
LOC_Os01g22900.1	4326838	6.3101	4.81267	15.6517	1.44521e-11	CLP	neutral/alkaline invertase, putative, expressed
LOC_Os01g23590.1	4326847	51.6639	41.4357	36.2918	0.0039009	CLP	suppressor of Mek, putative, expressed
LOC_Os01g23610.1	4326849	4.31311	5.55256	15.4374	0.00018731	CLP	dihydrolipoyl dehydrogenase, putative, expressed
LOC_Os01g23640.1	4326798	29.6175	23.5609	39.7509	1.74975e-09	L2P	mov34/MPN/PAD-1 family protein, expressed
LOC_Os01g23710.1	4326803	1.59048	5.24053	2.88726	9.44635e-07	H2P	no apical meristem protein, putative, expressed
LOC_Os01g23740.1	4326806	24.7211	13.7742	7.14807	0.00756107	CLP	OsPDIL2-2 protein disulfide isomerase PDIL2-2, expressed
LOC_Os01g23880.1	4326810	0	1.13093	0	0.0006685	H2P	expressed protein
LOC_Os01g23990.1	9266164	78.5952	38.3955	68.4089	1.42533e-16	L2P	expressed protein
LOC_Os01g24070.1	4326489	1.97891	1.13098	5.55996	0.000730975	CLP	GATA zinc finger domain containing protein, expressed
LOC_Os01g24340.1	-	0.342867	2.2147	0.0904937	8.1463e-06	H2P	expressed protein
LOC_Os01g24480.1	4326497	10.6137	13.6225	8.4039	0.000433886	H2P	DUF1399 containing protein, putative, expressed
LOC_Os01g24764.1	4326474	3.54754	7.39043	0	2.03146e-09	H2P	expressed protein
LOC_Os01g25386.1	-	68.0363	69.7471	299.338	0	CLP	multidrug resistance-associated protein, putative, expressed
LOC_Os01g25484.2	4326014	0.744869	1.54203	0.512857	0.00937929	CHP	ferredoxin--nitrite reductase, putative, expressed
LOC_Os01g25600.1	4326021	10.3228	14.9599	7.98524	3.90135e-05	H2P	tetratricopeptide repeat domain containing protein, expressed
LOC_Os01g25600.2	4326021	0.793553	1.67374	0.359048	0.00534052	CHP	tetratricopeptide repeat domain containing protein, expressed
LOC_Os01g25610.1	4326022	141.952	90.5495	120.425	6.96982e-27	L2P	40S ribosomal protein S4, putative, expressed
LOC_Os01g25820.1	4326027	4.71863	9.4687	2.50345	2.35078e-18	H2P	respiratory burst oxidase, putative, expressed
LOC_Os01g25990.2	4326030	106.321	31.1398	15.6151	1.64052e-106	CLP	expressed protein
LOC_Os01g25990.3	4326030	3.62799	0.637672	0	1.11852e-06	CLP	expressed protein
LOC_Os01g26000.1	4325809	11.522	6.23927	6.74937	8.57412e-05	CLP	expressed protein
LOC_Os01g26039.1	4325812	214.142	139.099	111.477	4.82962e-28	CLP	expressed protein
LOC_Os01g26120.1	4325816	23.3011	26.2074	5.91785	1.20811e-05	CHP	membrane associated DUF588 domain containing protein, putative, expressed
LOC_Os01g26160.1	4325820	1.39124	0.94144	2.75394	0.000610734	CLP	exportin 1, putative, expressed
LOC_Os01g26174.1	9269059	4.24262	2.82707	6.00512	0.00106651	CLP	OsWAK5 - OsWAK receptor-like protein kinase, expressed
LOC_Os01g26370.1	4325725	2.25045	0.493458	0.0352851	0.000158605	CLP	expressed protein
LOC_Os01g26390.1	4325726	5.90832	2.088	0	0.00327884	CLP	TKL_IRAK_DUF26-lh.1 - DUF26 kinases have homology to DUF26 containing loci, expressed
LOC_Os01g27020.3	4325730	1.14291	7.43012	9.98372	0.000843066	CHP	transposon protein, putative, unclassified, expressed
LOC_Os01g27040.1	4325731	70.0419	51.6253	67.7526	1.20243e-25	L2P	chromatin-remodeling complex ATPase chain, putative, expressed
LOC_Os01g27150.1	4325735	12.6667	14.1387	7.0488	0.000435704	CHP	cullin, putative, expressed
LOC_Os01g27190.1	4325702	0	3.79148	0	5.32383e-14	H2P	C2 domain containing protein, putative, expressed
LOC_Os01g27210.1	4325704	43.0003	13.0514	38.3598	5.69355e-37	L2P	glutathione S-transferase, putative, expressed
LOC_Os01g27360.1	4325710	77.8951	116.318	84.7101	8.53856e-14	H2P	glutathione S-transferase, putative, expressed
LOC_Os01g27490.1	4325716	1.74533	0	0.162582	2.65163e-05	CLP	leucoanthocyanidin dioxygenase, putative, expressed
LOC_Os01g27520.1	4325717	12.5687	14.131	6.65493	0.00328388	CHP	tRNA synthetases class II domain containing protein, expressed
LOC_Os01g27720.1	4325441	27.0433	32.738	16.4845	7.41416e-06	H2P	E3 ubiquitin-protein ligase MGRN1, putative, expressed
LOC_Os01g27730.1	-	28.3377	13.3386	18.2789	2.03626e-21	L2P	GTPase of unknown function domain containing protein, putative, expressed
LOC_Os01g27750.1	4325444	12.6634	4.52336	7.70392	3.21335e-14	L2P	bifunctional 3-dehydroquinate dehydratase/shikimate dehydrogenase,chloroplast precursor, putative, expressed
LOC_Os01g27880.1	4325448	69.1105	50.2938	73.184	3.62697e-16	L2P	sucrose-phosphatase, putative, expressed
LOC_Os01g27990.1	4325451	32.589	24.9473	36.2649	5.48985e-07	L2P	NPL4, putative, expressed
LOC_Os01g28300.1	-	0.0465417	9.99806	16.878	0.00339716	CHP	OsFBX7 - F-box domain containing protein, expressed
LOC_Os01g28450.1	4325422	0	4.806	86.2268	2.95756e-47	CLP	SCP-like extracellular protein, expressed
LOC_Os01g28500.1	4325424	0.213508	1.89137	0	0.00252511	H2P	SCP-like extracellular protein, expressed
LOC_Os01g28540.1	4325426	1.61682	4.75126	1.37867	2.039e-05	H2P	stress regulated protein, putative, expressed
LOC_Os01g28680.10	9266898	3.7004	1.15423	1.07295	0.00576595	CLP	WD domain, G-beta repeat domain containing protein, expressed
LOC_Os01g28680.8	9266898	2.95495	0.756805	0.954989	2.00224e-07	CLP	WD domain, G-beta repeat domain containing protein, expressed
LOC_Os01g28790.1	4325431	19.2821	54.0579	6.80099	1.36228e-49	H2P	PRAS-rich protein, putative, expressed
LOC_Os01g28989.1	9270533	3.40724	6.28816	2.39808	0.000909654	H2P	expressed protein
LOC_Os01g29180.1	4325223	2.9093	5.4518	3.40221	0.00346295	CHP	expressed protein
LOC_Os01g29230.1	-	13.7859	16.2917	13.2572	0.00436825	CHP	expressed protein
LOC_Os01g29330.1	4325228	29.9011	15.6404	43.0347	2.57431e-18	L2P	expressed protein
LOC_Os01g29469.1	4325232	99.1496	78.695	103.415	8.51234e-08	L2P	dual specificity protein phosphatase, putative, expressed
LOC_Os01g31110.1	4324537	30.1934	42.0487	30.2508	4.50141e-10	H2P	CRS2-associated factor 1, chloroplast precursor, putative, expressed
LOC_Os01g31370.1	4324540	2.48772	0.444305	3.74892	4.80247e-10	L2P	glycosyltransferase, putative, expressed
LOC_Os01g31450.1	-	2.10861	0.415805	1.55524	5.39312e-07	L2P	retrotransposon protein, putative, unclassified, expressed
LOC_Os01g31690.1	4324479	185.448	284.426	123.716	6.63543e-102	H2P	oxygen-evolving enhancer protein 1, chloroplast precursor, putative, expressed
LOC_Os01g31770.2	4324480	0	0.78102	0.139619	0.00252511	CHP	oxidoreductase, 2OG-Fe oxygenase family protein, putative, expressed
LOC_Os01g31870.8	4324486	0.105924	0.860142	0.223655	0.00142138	CHP	natural resistance-associated macrophage protein, putative, expressed
LOC_Os01g31980.1	4324490	3.03449	0.480021	1.18575	1.34264e-06	CLP	MATE efflux family protein, putative, expressed
LOC_Os01g32080.1	4324491	9.28262	12.6785	8.00773	0.000746527	H2P	thiamine pyrophosphate enzyme, C-terminal TPP binding domain containing protein, expressed
LOC_Os01g32259.1	4324044	9.91196	2.24503	5.70783	0.000967947	CLP	expressed protein
LOC_Os01g32330.1	4324048	126.205	338.647	154.173	6.57523e-234	H2P	heavy metal-associated domain containing protein, expressed
LOC_Os01g32364.1	4324050	2.37873	4.70667	0.926298	1.99379e-06	H2P	Os1bglu1 - beta-mannosidase/glucosidase homologue, expressed
LOC_Os01g32670.1	4324024	6.12001	1.58606	8.45439	9.27138e-06	L2P	expressed protein
LOC_Os01g32750.1	4324027	64.4058	59.6585	79.0158	4.18782e-06	CLP	TATA binding protein-associated factor, putative, expressed
LOC_Os01g32770.1	4324028	0.432665	1.91639	0.770812	0.0048069	CHP	DUF260 domain containing protein, putative, expressed
LOC_Os01g32790.1	4324030	29.9309	22.1142	31.9495	2.03533e-06	L2P	expressed protein
LOC_Os01g32830.1	4324032	14.9226	33.6146	19.5817	1.35854e-33	H2P	expressed protein
LOC_Os01g32980.1	4323984	23.0436	29.0561	22.5901	0.00437143	CHP	mitochondrial carrier protein, putative, expressed
LOC_Os01g33030.1	4323989	28.2355	16.9382	28.5038	1.08452e-10	L2P	Brix domain containing protein, putative, expressed
LOC_Os01g33110.1	4323995	10.2525	7.48588	18.8236	3.17969e-16	L2P	receptor-like protein kinase 5 precursor, putative, expressed
LOC_Os01g33420.1	4323975	21.1189	23.9759	12.8933	0.000136652	CHP	glycosyl hydrolase family protein 27, putative, expressed
LOC_Os01g33540.2	9271442	0.94928	0	0	0.000353854	CLP	transposon protein, putative, unclassified, expressed
LOC_Os01g33800.1	4323951	4.66663	3.81596	7.78798	0.00439917	CLP	heat shock protein DnaJ, putative, expressed
LOC_Os01g34060.1	4323963	3.13682	14.6724	5.65262	5.70716e-21	H2P	MYB family transcription factor, putative, expressed
LOC_Os01g34080.1	4323930	64.5922	89.501	27.2817	1.72296e-85	H2P	armadillo/beta-catenin-like repeat family protein, expressed
LOC_Os01g34390.1	4323939	36.6418	35.4061	48.512	0.00805084	CLP	prenyltransferase, putative, expressed
LOC_Os01g34430.1	-	12.9975	17.7485	11.6298	0.00258753	H2P	expressed protein
LOC_Os01g34480.1	4323945	49.446	34.6743	55.2556	3.12643e-12	L2P	NAD dependent epimerase/dehydratase family protein, putative, expressed
LOC_Os01g34490.1	-	0.899511	1.08659	4.01439	0.00530362	CLP	retrotransposon protein, putative, unclassified
LOC_Os01g34560.1	4323946	1.931	6.36821	1.86135	6.78963e-11	H2P	3-ketoacyl-CoA synthase, putative, expressed
LOC_Os01g34620.8	4327794	2.29783	3.23102	0.404315	0.00233602	CHP	OsGrx_S15.1 - glutaredoxin subgroup II, expressed
LOC_Os01g34700.1	4327800	10.8645	5.0528	4.81741	0.00504022	CLP	dienelactone hydrolase family protein, expressed
LOC_Os01g34870.1	4327806	2.07314	1.53041	6.20124	0.00113798	CLP	expressed protein
LOC_Os01g35040.1	4326411	87.307	58.1457	27.6988	0.00625078	CHP	ZOS1-09 - C2H2 zinc finger protein, expressed
LOC_Os01g35990.1	4326867	13.519	16.4912	8.09353	0.00194626	CHP	RNAse P Rpr2/Rpp21 subunit domain containing protein, expressed
LOC_Os01g36080.2	4326869	0.845352	0.312024	1.1602	0.00718797	CLP	protein phosphatase 2C containing protein, expressed
LOC_Os01g36229.1	4326873	8.0544	16.0674	11.0023	8.67876e-06	CHP	expressed protein
LOC_Os01g36294.1	9267385	15.408	0.719462	4.33615	1.6186e-45	L2P	cytochrome P450, putative, expressed
LOC_Os01g36390.1	-	0.369374	0.377552	2.33976	0.00383023	CLP	MCM4 - Putative minichromosome maintenance MCM complex subunit 4, expressed
LOC_Os01g36640.1	4326180	8.887	4.46138	2.75692	2.41885e-05	CLP	disease resistance protein RPM1, putative, expressed
LOC_Os01g36820.1	-	0	15.3442	14.2229	2.01603e-10	CHP	expressed protein
LOC_Os01g36930.1	4326194	141.609	99.2636	71.2927	1.36964e-06	CLP	ubiquitin carboxyl-terminal hydrolase 6, putative, expressed
LOC_Os01g36950.1	4326196	10.3429	15.7477	9.14007	1.62735e-05	H2P	N-rich protein, putative, expressed
LOC_Os01g36950.2	4326196	110.072	47.3377	43.0592	6.0443e-42	CLP	N-rich protein, putative, expressed
LOC_Os01g36950.3	4326196	20.7146	46.7906	23.1507	5.14198e-32	H2P	N-rich protein, putative, expressed
LOC_Os01g37040.1	4325843	15.2915	38.9581	42.4718	4.14013e-08	CHP	retrotransposon protein, putative, Ty1-copia subclass, expressed
LOC_Os01g37130.1	4325851	16.4344	26.1321	21.0724	9.43688e-05	CHP	protein phosphatase 2C, putative, expressed
LOC_Os01g37130.2	4325851	28.3786	37.2294	25.8091	7.33355e-05	H2P	protein phosphatase 2C, putative, expressed
LOC_Os01g37460.1	4324560	0.608306	1.82831	23.6699	1.00383e-12	CLP	zinc finger family protein, putative, expressed
LOC_Os01g37470.1	4324561	0.383423	1.62109	0.331193	6.09396e-05	H2P	asp/Glu racemase, putative, expressed
LOC_Os01g37480.1	4324562	83.3812	89.5433	54.4549	0.000105473	CHP	expressed protein
LOC_Os01g37510.1	4324565	2.65137	6.18085	1.3259	1.06849e-05	H2P	peptide deformylase, putative, expressed
LOC_Os01g37590.1	4324568	2.20478	5.92909	30.9245	6.3396e-15	CLP	peptide transporter PTR2, putative, expressed
LOC_Os01g37630.1	4324570	44.1298	31.8261	65.7552	1.03008e-16	L2P	esterase, putative, expressed
LOC_Os01g37690.1	4324573	369.463	235.739	420.771	1.17588e-201	L2P	sodium/calcium exchanger protein, putative, expressed
LOC_Os01g37750.1	4324574	8.21613	3.51898	21.235	2.64083e-15	L2P	glutathione S-transferase, putative, expressed
LOC_Os01g37790.1	4324674	28.9393	31.7577	23.5988	0.00994488	CHP	expressed protein
LOC_Os01g37850.1	4324681	15.0053	18.7344	7.65496	0.00482218	CHP	expressed protein
LOC_Os01g37870.2	4324682	1.87584	2.67564	0.503486	0.00467845	CHP	PPR repeat domain containing protein, putative, expressed
LOC_Os01g37920.1	-	238.678	330.239	673.962	1.61613e-08	CLP	expressed protein
LOC_Os01g37960.1	4324686	77.2483	61.8362	77.5402	4.04048e-09	L2P	hydrolase, putative, expressed
LOC_Os01g37980.1	4324687	21.7466	28.1389	11.7372	2.45462e-05	H2P	vesicle transport v-SNARE protein, putative, expressed
LOC_Os01g38100.1	9269541	3.46148	3.50535	8.76116	0.00101704	CLP	expressed protein
LOC_Os01g38480.1	4327927	1.48275	4.43306	0.234808	5.72563e-06	H2P	GA18326-PA, putative, expressed
LOC_Os01g38510.1	4327929	132.588	92.4126	104.45	0.00328388	CLP	protein transport protein Sec61 subunit beta, putative
LOC_Os01g38530.1	-	9.99071	8.3771	21.7657	3.70845e-12	CLP	ELF3 protein, putative, expressed
LOC_Os01g38620.3	4326337	3.4946	0.309571	1.32817	3.3088e-06	CLP	3-5 exonuclease/ nucleic acid binding protein, putative, expressed
LOC_Os01g38950.1	4326345	87.9291	107.272	86.0287	2.94423e-09	H2P	CK1_CaseinKinase_1.2 - CK1 includes the casein kinase 1 kinases, expressed
LOC_Os01g38970.1	4326346	23.9132	31.228	25.6584	2.1071e-06	CHP	carbamoyl-phosphate synthase large chain, putative, expressed
LOC_Os01g38980.2	4326347	1.5371	0.983411	4.54374	4.912e-05	CLP	calmodulin-binding protein, putative, expressed
LOC_Os01g38990.1	4326348	9.37466	9.79754	3.39171	0.00942928	CHP	mitochondrial carrier protein, putative, expressed
LOC_Os01g39010.1	4326350	32.5022	23.0546	34.612	8.85654e-05	L2P	50S ribosomal protein, putative, expressed
LOC_Os01g39110.1	4326304	3.32031	6.9303	3.02453	8.2134e-09	H2P	ZOS1-10 - C2H2 zinc finger protein, expressed
LOC_Os01g39136.1	-	15.369	2.93866	6.9736	3.74678e-40	L2P	retrotransposon protein, putative, unclassified, expressed
LOC_Os01g39270.1	4326312	41.4728	46.5003	25.0539	0.000160615	CHP	NAD binding domain of 6-phosphogluconate dehydrogenase containing protein, expressed
LOC_Os01g39290.1	4326313	2.44101	8.10891	3.18909	1.04597e-08	H2P	harpin-induced protein 1 domain containing protein, expressed
LOC_Os01g39330.1	4326315	5.97003	0.391424	1.67935	3.29283e-18	L2P	helix-loop-helix DNA-binding domain containing protein, expressed
LOC_Os01g39770.1	9269084	0.11397	1.19891	0.180483	0.00200736	CHP	calcineurin B, putative, expressed
LOC_Os01g39800.1	4323862	6.24985	9.05495	4.53238	0.00587989	H2P	esterase, putative, expressed
LOC_Os01g39830.1	4324191	3.69074	1.9183	3.33979	0.000203602	L2P	beta-galactosidase, putative, expressed
LOC_Os01g39960.1	4324196	8.66229	25.7926	6.8916	2.32509e-42	H2P	lycopene epsilon cyclase, chloroplast precursor, putative, expressed
LOC_Os01g40094.1	4324201	195.388	384.368	242.503	3.62721e-215	H2P	protein phosphatase 2C, putative, expressed
LOC_Os01g40110.1	4324202	11.891	7.76524	15.6439	1.98224e-05	L2P	ZOS1-11 - C2H2 zinc finger protein, expressed
LOC_Os01g40120.1	-	0.792735	1.14791	6.66313	0.00280505	CLP	expressed protein
LOC_Os01g40250.1	4327650	5.01679	3.16764	5.5612	4.82057e-10	L2P	down-regulated in metastasis family protein, expressed
LOC_Os01g40260.1	4327651	3.58788	1.32431	15.9799	9.06291e-15	L2P	OsWRKY77 - Superfamily of TFs having WRKY and zinc finger domains, expressed
LOC_Os01g40280.1	4327652	22.7612	32.3962	26.5499	0.000495368	CHP	integral membrane protein, putative, expressed
LOC_Os01g40290.1	4327653	0	0.224132	7.05179	0.000121994	CLP	expressed protein
LOC_Os01g40310.1	4327654	56.9182	129.634	125.546	1.04304e-18	CHP	expressed protein
LOC_Os01g40330.1	4327656	9.95946	7.23648	10.0817	0.000153607	L2P	DUF630/DUF632 domains containing protein, putative, expressed
LOC_Os01g40480.1	4327662	0.136138	0.150748	1.40132	0.00419226	CLP	anthranilate phosphoribosyltransferase, putative, expressed
LOC_Os01g40590.1	4327667	11.6953	16.4291	7.58557	8.1467e-09	H2P	tyrosine protein kinase domain containing protein, putative, expressed
LOC_Os01g40670.1	4324449	4.1194	1.2404	0.743904	0.000988714	CLP	single myb histone, putative, expressed
LOC_Os01g40700.1	4324452	11.1707	16.5127	11.9363	0.00181698	CHP	expressed protein
LOC_Os01g40710.1	4324453	120.175	137.281	101.097	0.0002747	H2P	high light inducible protein, putative, expressed
LOC_Os01g40750.1	4324455	54.8053	18.8792	13.6083	7.58821e-31	CLP	expressed protein
LOC_Os01g40870.1	4326376	52.0152	13.5388	112.038	3.70218e-220	L2P	aldehyde dehydrogenase, putative, expressed
LOC_Os01g41040.1	4326384	47.3656	40.5121	60.6961	7.92277e-07	CLP	SCF apoptosis response protein, putative, expressed
LOC_Os01g41160.1	-	0.430388	2.93889	0	2.68581e-06	H2P	FAD dependent oxidoreductase domain containing protein, expressed
LOC_Os01g41190.1	4326389	7.79087	8.32368	2.60246	0.00427017	CHP	glycine-rich protein, putative, expressed
LOC_Os01g41220.1	4325948	45.9777	57.7191	32.3488	3.67017e-08	H2P	DUF538 domain containing protein, putative, expressed
LOC_Os01g41430.1	4325960	4.2469	1.61366	33.495	2.38748e-60	L2P	UDP-glucoronosyl and UDP-glucosyl transferase, putative, expressed
LOC_Os01g41550.1	4325964	2.24629	4.44855	1.77861	0.000386977	H2P	aspartic proteinase, putative, expressed
LOC_Os01g41660.1	4324597	12.5077	10.153	31.5653	3.81388e-13	CLP	phosphoethanolamine/phosphocholine phosphatase, putative, expressed
LOC_Os01g41710.1	4324599	340.922	1451.58	148.355	0	H2P	chlorophyll A-B binding protein, putative, expressed
LOC_Os01g41720.1	4324600	7.19306	8.96062	3.22242	0.00223634	CHP	conserved hypothetical protein
LOC_Os01g41750.1	9266262	4.32533	3.15958	6.4551	7.68746e-05	CLP	expressed protein
LOC_Os01g41800.1	4324603	5.931	10.9185	4.22654	3.66396e-05	H2P	cytochrome P450, putative, expressed
LOC_Os01g41810.1	4324604	25.122	29.8453	57.903	0.000107062	CLP	cytochrome P450 72A1, putative, expressed
LOC_Os01g41820.1	4324605	13.3086	17.5204	44.4925	1.22016e-06	CLP	cytochrome P450 72A1, putative, expressed
LOC_Os01g42030.1	4324105	6.79401	5.30245	30.7862	3.66411e-27	CLP	mitochondrial chaperone BCS1, putative, expressed
LOC_Os01g42080.1	-	19.9474	16.1324	21.1279	8.15857e-05	L2P	zinc ion binding protein, putative, expressed
LOC_Os01g42120.1	9268014	45.2699	25.9334	27.3497	0.000193028	CLP	expressed protein
LOC_Os01g42280.1	4327722	3.5846	7.47786	4.05468	3.50385e-07	H2P	pentatricopeptide, putative, expressed
LOC_Os01g42380.1	4327728	5.8386	4.93638	8.74549	5.41154e-05	CLP	pleiotropic drug resistance protein, putative, expressed
LOC_Os01g42410.1	4327730	4.10994	1.15737	3.19814	3.58222e-16	L2P	pleiotropic drug resistance protein, putative, expressed
LOC_Os01g42430.1	4327731	106.284	113.126	55.4818	4.07389e-08	CHP	vacuolar ATP synthase, putative, expressed
LOC_Os01g42520.1	4325311	0.0870396	0.819234	0	0.00141029	H2P	expressed protein
LOC_Os01g42650.1	4325317	66.1417	44.7963	35.5773	0.00253791	CLP	cytochrome c oxidase subunit 5B, mitochondrial precursor, putative, expressed
LOC_Os01g42730.1	4325322	21.5029	22.6808	48.6544	4.56869e-09	CLP	GDSL-like lipase/acylhydrolase, putative, expressed
LOC_Os01g42790.1	4325326	0.941958	0.651904	5.03442	0.000241887	CLP	xylem cysteine proteinase 2 precursor, putative, expressed
LOC_Os01g42830.1	4326643	30.2977	30.9582	72.3014	2.4954e-11	CLP	adaptin ear-binding coat-associated protein 2, putative, expressed
LOC_Os01g42860.1	4326646	64.2748	2.04947	43.1655	2.29009e-71	L2P	inhibitor I family protein, putative, expressed
LOC_Os01g43090.1	4326612	14.324	30.5178	8.42253	1.50636e-24	H2P	oxidoreductase, aldo/keto reductase family protein, putative, expressed
LOC_Os01g43130.1	4326615	24.6217	19.0244	36.0912	1.19024e-11	L2P	DEAD/DEAH box helicase, putative, expressed
LOC_Os01g43150.1	4326617	41.4325	60.6714	42.3626	5.28612e-18	H2P	OsFtsH9 FtsH protease, homologue of AtFtsH11, expressed
LOC_Os01g43150.2	4326617	117.611	177.579	148.738	4.48705e-24	H2P	OsFtsH9 FtsH protease, homologue of AtFtsH11, expressed
LOC_Os01g43230.1	9269761	0.526892	13.069	2.1694	7.69096e-40	H2P	expressed protein
LOC_Os01g43250.1	4326622	15.4584	19.275	9.2571	0.00122426	CHP	WD domain, G-beta repeat domain containing protein, expressed
LOC_Os01g43320.1	4326627	1.98677	0.549997	1.57312	0.00128041	L2P	transmembrane amino acid transporter protein, putative, expressed
LOC_Os01g43330.1	4326628	93.5003	82.4604	133.188	2.70426e-33	L2P	extra-large G-protein-related, putative, expressed
LOC_Os01g43370.1	4326632	1.77107	0.919284	1.97203	0.00924214	CLP	CPuORF17 - conserved peptide uORF-containing transcript, expressed
LOC_Os01g43410.1	4326638	28.3134	22.3589	28.2591	0.000102505	L2P	CAMK_CAMK_like.9 - CAMK includes calcium/calmodulin depedent protein kinases, expressed
LOC_Os01g43420.1	4326639	139.025	183.753	162.272	3.75212e-13	CHP	expressed protein
LOC_Os01g43480.1	4326678	1.19979	0.547048	2.34703	2.8995e-05	CLP	AAA-type ATPase family protein, putative, expressed
LOC_Os01g43520.2	4326680	2.5443	0.788856	2.29661	5.33694e-07	L2P	neutral ceramidase precursor, putative, expressed
LOC_Os01g43540.1	4326682	593.748	524.268	216.425	5.39e-16	CHP	suppressor of G2 allele of SKP1, putative, expressed
LOC_Os01g43580.1	4326684	2.98984	7.54294	4.44183	1.30869e-08	H2P	kinesin motor domain containing protein, putative, expressed
LOC_Os01g43630.2	-	0.365469	1.98973	1.73627	0.00544561	CHP	adaptin, putative, expressed
LOC_Os01g43630.3	4326687	3.09205	2.13993	5.20259	0.000287939	CLP	adaptin, putative, expressed
LOC_Os01g43700.2	4326694	0.517555	0.859647	9.54246	1.44648e-11	CLP	cytochrome P450 72A1, putative, expressed
LOC_Os01g43710.1	4326657	144.7	124.112	506.079	0	L2P	cytochrome P450 72A1, putative, expressed
LOC_Os01g43720.1	9271449	0.122845	0	8.42992	6.97879e-20	CLP	cytochrome P450 72A1, putative, expressed
LOC_Os01g43740.1	4326659	6.91963	0.811294	18.7573	6.52404e-52	L2P	cytochrome P450 72A1, putative, expressed
LOC_Os01g43750.1	4326660	2.68484	0.100778	9.72845	1.14036e-27	L2P	cytochrome P450 72A1, putative, expressed
LOC_Os01g43760.1	-	9.93296	22.5095	27.5271	0.0048069	CHP	cytochrome P450 72A1, putative, expressed
LOC_Os01g43844.1	4326663	5.67652	4.04396	10.2466	1.06966e-05	CLP	cytochrome P450 72A1, putative, expressed
LOC_Os01g43851.1	4326664	106.213	29.48	86.3065	3.23841e-164	L2P	cytochrome P450 72A1, putative, expressed
LOC_Os01g43870.4	4326666	2.86763	1.6389	3.88196	0.00872859	CLP	NLI interacting factor-like phosphatase, putative, expressed
LOC_Os01g43910.1	4326668	14.8175	18.7377	11.0613	1.23749e-05	H2P	CGMC_MAPKCMGC_2.4 - CGMC includes CDA, MAPK, GSK3, and CLKC kinases, expressed
LOC_Os01g44050.1	4326671	12.4584	11.3881	75.341	8.6009e-66	CLP	siroheme synthase, putative, expressed
LOC_Os01g44190.1	-	20.125	19.1818	52.0406	0.00216692	CLP	conserved hypothetical protein
LOC_Os01g44210.1	4326593	684.571	634.065	972.551	9.0293e-42	CLP	50S ribosomal protein L31, putative, expressed
LOC_Os01g44220.1	4326594	0.428135	1.2399	6.62346	0.00019898	CLP	glucose-1-phosphate adenylyltransferase large subunit, chloroplast precursor, putative, expressed
LOC_Os01g44260.1	4326597	1.15874	0	0	0.00830334	CLP	dihydroflavonol-4-reductase, putative, expressed
LOC_Os01g44960.1	4326572	0.83932	0.464697	3.70261	0.00164094	CLP	hydrolase, alpha/beta fold family domain containing protein, expressed
LOC_Os01g45110.1	4326578	0.805861	0.093931	10.8138	1.26091e-25	L2P	anthocyanin 3-O-beta-glucosyltransferase, putative, expressed
LOC_Os01g45250.1	4326582	13.9997	31.8455	12.5458	3.52979e-25	H2P	DUF1645 domain containing protein, putative, expressed
LOC_Os01g45274.1	4326583	2.05096	27.4725	29.6501	7.70153e-15	CHP	carbonic anhydrase, chloroplast precursor, putative, expressed
LOC_Os01g45274.2	4326583	0.759508	0	15.6358	1.67815e-25	L2P	carbonic anhydrase, chloroplast precursor, putative, expressed
LOC_Os01g45380.1	4326554	12.9815	18.0994	5.92713	1.33681e-08	H2P	protein kinase domain containing protein, expressed
LOC_Os01g45439.2	4326558	10.6883	10.7081	49.6134	1.98615e-22	CLP	expressed protein
LOC_Os01g45460.1	4326560	16.4949	12.893	30.9016	1.20417e-09	CLP	serine esterase, putative, expressed
LOC_Os01g45470.1	4326562	6599.57	9135.41	6493.2	0	H2P	expressed protein
LOC_Os01g45530.1	4326564	9.94851	4.59006	4.89342	0.0045215	CLP	single-stranded DNA-binding protein, putative, expressed
LOC_Os01g45640.1	4326569	968.59	278.442	78.0664	1.21357e-266	CLP	tat pathway signal sequence family protein, expressed
LOC_Os01g45659.1	-	11.6619	16.1807	0.445005	5.28993e-05	CHP	hypothetical protein
LOC_Os01g45750.1	4325917	285.959	294.01	155.895	6.12686e-24	H2P	bile acid sodium symporter family protein, putative, expressed
LOC_Os01g45830.1	4325919	19.1385	9.48082	14.7188	9.42706e-11	L2P	sulfate transporter, putative, expressed
LOC_Os01g45880.2	-	0.196571	0.452078	0	0.00583306	CHP	retrotransposon protein, putative, unclassified, expressed
LOC_Os01g45900.1	4325927	7.19306	13.2284	11.724	0.000620936	CHP	OsFBX20 - F-box domain containing protein, expressed
LOC_Os01g45910.1	4325928	22.9966	20.7325	30.2808	0.000438286	CLP	plastidic ATP/ADP-transporter, putative, expressed
LOC_Os01g45914.1	9270237	58.3333	198.047	28.8147	1.52527e-166	H2P	expressed protein
LOC_Os01g45990.1	4326245	12.7129	7.64722	8.81726	2.23966e-06	CLP	potassium channel AKT1, putative, expressed
LOC_Os01g46060.1	4326248	16.6451	10.0393	13.46	3.97773e-07	L2P	NUC189 domain containing protein, expressed
LOC_Os01g46140.1	-	0	2.72515	0	7.20531e-06	H2P	expressed protein
LOC_Os01g46370.2	9270605	0.758921	5.0422	0	2.31569e-08	H2P	lipase class 3 family protein, putative, expressed
LOC_Os01g46380.1	4325375	44.4823	86.108	11.6736	1.25711e-126	H2P	ketol-acid reductoisomerase, chloroplast precursor, putative, expressed
LOC_Os01g46610.1	4324176	381.939	168.645	123.678	8.75297e-133	CLP	dehydrogenase, putative, expressed
LOC_Os01g46700.1	-	24.9257	24.415	12.5013	0.0024284	CHP	SET domain containing protein, expressed
LOC_Os01g46720.1	4324179	47.1121	32.4502	32.7228	6.89595e-11	CLP	expressed protein
LOC_Os01g46760.1	4324182	4.77932	7.85111	5.23974	0.00990213	CHP	protein phosphatase 2C, putative, expressed
LOC_Os01g46800.1	4324183	4.16302	3.62198	16.6383	2.97961e-05	CLP	OsWRKY15 - Superfamily of TFs having WRKY and zinc finger domains, expressed
LOC_Os01g46810.1	4324184	26.722	21.6816	24.2806	1.62511e-05	L2P	viral A-type inclusion protein repeat containing protein, expressed
LOC_Os01g46926.1	4327162	426.59	380.237	576.001	2.93054e-35	L2P	ubiquitin-conjugating enzyme, putative, expressed
LOC_Os01g46980.1	4327166	331.591	365.517	290.228	7.55269e-09	H2P	vacuolar ATP synthase subunit E, putative, expressed
LOC_Os01g47050.1	4327169	0.412582	0	1.4374	9.73219e-05	L2P	OsFBK1 - F-box domain and kelch repeat containing protein, expressed
LOC_Os01g47070.1	4327172	29.4668	15.0322	119.919	1.34999e-99	L2P	glycosyl hydrolase, putative, expressed
LOC_Os01g47080.1	4327173	3.53163	5.0798	2.01798	0.00292991	CHP	pyruvate kinase, putative, expressed
LOC_Os01g47190.1	4327177	58.168	42.8088	45.7046	0.00167858	CLP	phosphoglycerate mutase, putative, expressed
LOC_Os01g47330.1	-	76.564	172.961	116.827	1.42894e-46	H2P	ribosomal protein L7/L12 C-terminal domain containing protein, expressed
LOC_Os01g47340.1	4327858	217.454	205.886	100.559	2.74028e-06	CHP	iron-sulfur cluster assembly enzyme ISCU, mitochondrial precursor, putative, expressed
LOC_Os01g47350.1	4327859	20.3762	50.1862	19.582	7.02482e-44	H2P	enoyl-CoA hydratase/isomerase family protein, putative, expressed
LOC_Os01g47450.1	4327866	19.4186	23.4138	16.2639	0.00489028	H2P	OsCttP1 - Putative C-terminal processing peptidase homologue, expressed
LOC_Os01g47630.1	4326862	53.1926	84.3956	79.7654	6.28698e-06	CHP	expressed protein
LOC_Os01g47680.1	4326318	30.2893	30.8599	7.66526	0.00022623	CHP	60S ribosomal protein L18a-1, putative, expressed
LOC_Os01g47690.1	4326319	21.8728	27.8792	7.64187	2.3107e-10	H2P	metallo-beta-lactamase family protein, putative, expressed
LOC_Os01g47760.1	4326324	28.0081	51.0437	117.748	0.000618546	CLP	OsGrx_I1 - glutaredoxin subgroup III, expressed
LOC_Os01g47770.1	4326325	17.0923	18.9266	42.2296	0.000122233	CLP	CS domain containing protein, putative, expressed
LOC_Os01g47830.1	-	1.94055	0.749582	2.35838	0.00259201	L2P	retrotransposon protein, putative, unclassified
LOC_Os01g47840.1	-	20.5654	16.3653	26.1642	6.67025e-07	L2P	S-locus-like receptor protein kinase, putative, expressed
LOC_Os01g47900.1	4326332	1.69328	4.04094	0.554787	7.23758e-10	H2P	S-locus-like receptor protein kinase, putative, expressed
LOC_Os01g48000.1	4326333	6.97499	5.62299	8.78099	0.00613602	CLP	S-locus-like receptor protein kinase, putative, expressed
LOC_Os01g48020.1	-	1.71455	1.85981	6.37231	0.00213867	CLP	S-locus-like receptor protein kinase, putative, expressed
LOC_Os01g48270.1	4325904	37.7233	47.1324	25.5046	3.48676e-09	H2P	AAA-type ATPase family protein, putative, expressed
LOC_Os01g48280.1	4325905	157.436	151.292	269.592	2.96599e-21	CLP	ubiquitin-conjugating enzyme, putative, expressed
LOC_Os01g48300.2	4325906	66.2671	37.472	32.1537	1.05455e-13	CLP	ATP synthase protein I related, putative, expressed
LOC_Os01g48320.1	4325908	16.682	23.6063	21.0189	0.00609147	CHP	transcription factor like protein, putative, expressed
LOC_Os01g48360.2	9272063	7.54644	3.5617	8.03231	0.00415304	L2P	expressed protein
LOC_Os01g48370.1	4325911	24.8059	31.6299	25.083	0.00561794	CHP	OsFBT1 - F-box and tubby domain containing protein, expressed
LOC_Os01g48410.1	4325510	0	1.7041	0	5.99637e-12	H2P	ATROPGEF7/ROPGEF7, putative, expressed
LOC_Os01g48420.1	4325511	574.696	661.098	284.768	6.57292e-74	H2P	peroxiredoxin, putative, expressed
LOC_Os01g48446.1	4325516	7.37761	17.9177	13.1558	1.4091e-07	CHP	no apical meristem protein, putative, expressed
LOC_Os01g48500.1	4325517	5.95403	19.0279	11.6965	6.75936e-11	H2P	expressed protein
LOC_Os01g48610.1	4325268	4.67652	3.99228	10.6328	6.65418e-07	CLP	expressed protein
LOC_Os01g48620.1	4325269	11.388	4.87722	6.88323	2.51237e-11	L2P	expressed protein
LOC_Os01g48640.1	4325270	9.03829	8.37486	14.1006	0.0017001	CLP	expressed protein
LOC_Os01g48680.1	4325272	0.645434	2.54806	0.977667	6.60251e-07	H2P	two pore calcium channel protein 1, putative, expressed
LOC_Os01g48770.2	4325282	208.988	225.684	108.394	1.59456e-13	H2P	60S ribosomal protein L37a, putative, expressed
LOC_Os01g48810.1	4325286	59.162	77.2586	33.1099	2.90641e-14	H2P	transcription initiation factor TFIID subunit 11, putative, expressed
LOC_Os01g48820.1	4324388	12.4637	19.9164	16.6083	0.000681319	CHP	expressed protein
LOC_Os01g48850.1	4324390	2.4208	6.45159	1.42946	7.31255e-11	H2P	auxin-responsive protein, putative, expressed
LOC_Os01g48910.1	4324393	12.9049	4.31525	1.01169	1.50962e-08	CLP	AMP-binding enzyme, putative, expressed
LOC_Os01g48930.1	4324395	13.7984	20.5867	10.0438	7.61413e-08	H2P	splicing factor-related, putative, expressed
LOC_Os01g48990.1	4324401	17.5949	25.7623	20.0581	0.000320598	CHP	uncharacterized kinase mug58, putative, expressed
LOC_Os01g49000.1	4324404	10.8684	21.183	13.083	2.23953e-12	H2P	katanin p60 ATPase-containing subunit, putative, expressed
LOC_Os01g49120.1	4324144	15.7191	13.0832	25.8227	2.00522e-08	CLP	MATE efflux family protein, putative, expressed
LOC_Os01g49210.1	4324107	6.98843	23.0142	4.16803	2.89584e-21	H2P	expressed protein
LOC_Os01g49250.1	4324111	26.2723	30.6483	16.0431	5.08808e-05	CHP	methyltransferase, putative, expressed
LOC_Os01g49290.1	4324115	144.747	137.501	232.388	5.61329e-21	CLP	WD repeat-containing protein, putative, expressed
LOC_Os01g49310.2	4324116	0.589961	0.142016	0.73116	0.00418672	CLP	expressed protein
LOC_Os01g49380.1	4327939	0.377417	2.22891	0.796901	0.00232113	CHP	lipase, putative, expressed
LOC_Os01g49470.1	-	5.43476	3.95469	5.5942	0.00238454	L2P	E3 ubiquitin ligase, putative, expressed
LOC_Os01g49529.2	4327947	1.77769	3.55942	2.66089	0.00319568	CHP	OsWAK10d - OsWAK receptor-like cytoplasmic kinase OsWAK-RLCK, expressed
LOC_Os01g49580.1	4327950	1.16308	0.330231	1.08622	0.00139705	L2P	Protein kinase domain containing protein, expressed
LOC_Os01g49740.1	4325645	59.012	71.685	60.7988	3.6323e-05	CHP	expressed protein
LOC_Os01g49760.3	4325647	0.630646	0.0581937	0.749016	0.000216256	L2P	expressed protein
LOC_Os01g49820.2	4325649	1.66561	0.614788	2.07245	0.0020395	L2P	lipid phosphatase protein, putative, expressed
LOC_Os01g49830.1	4325650	13.5039	29.5186	30.4931	1.28067e-06	CHP	B3 DNA binding domain containing protein, expressed
LOC_Os01g49890.1	4325651	30.9225	30.2743	45.9693	0.000376037	CLP	threonine synthase, chloroplast precursor, putative, expressed
LOC_Os01g49900.1	4323881	34.8438	42.7832	33.494	0.00650486	CHP	peptidyl-tRNA hydrolase, mitochondrial precursor protein, putative, expressed
LOC_Os01g49920.1	4323883	1.28729	0.429895	1.58554	1.03311e-05	L2P	protein kinase, putative, expressed
LOC_Os01g50030.1	4323890	23.5245	12.5356	32.4218	8.9357e-27	L2P	CPuORF25 - conserved peptide uORF-containing transcript, expressed
LOC_Os01g50040.1	4323891	61.013	29.6645	43.0698	3.16822e-32	L2P	DNA binding protein, putative, expressed
LOC_Os01g50050.1	4323892	72.5688	68.1491	22.8822	7.60176e-06	CHP	polyprenyl synthetase, putative, expressed
LOC_Os01g50080.1	-	37.9266	82.7355	24.7714	2.23191e-190	H2P	MDR-like ABC transporter, putative, expressed
LOC_Os01g50100.1	4323896	142.016	25.5066	114.099	0	L2P	ABC transporter, ATP-binding protein, putative, expressed
LOC_Os01g50160.1	4325290	4.96812	2.86156	7.10613	1.99134e-10	L2P	MDR-like ABC transporter, putative, expressed
LOC_Os01g50170.1	4325291	13.687	5.18055	32.7091	3.77729e-40	L2P	eukaryotic aspartyl protease domain containing protein, expressed
LOC_Os01g50320.1	4325296	1.98322	0.992735	2.19413	0.00320356	L2P	surp module family protein, putative, expressed
LOC_Os01g50420.1	4326920	1.49041	2.36551	0	0.0056224	CHP	STE_MEKK_ste11_MAP3K.7 - STE kinases include homologs to sterile 7, sterile 11 and sterile 20 from yeast, expressed
LOC_Os01g50450.1	4326922	119.546	139.656	32.6024	8.15651e-39	H2P	expressed protein
LOC_Os01g50460.1	4326923	141.22	94.7215	70.0518	2.35299e-06	CLP	nodulin MtN3 family protein, putative, expressed
LOC_Os01g50760.1	4324245	564.323	608.895	261.255	1.07108e-75	H2P	polyprenyl synthetase, putative, expressed
LOC_Os01g50860.1	9267257	24.459	21.1876	25.5286	0.00444927	CLP	chloride transporter, chloride channel family, putative, expressed
LOC_Os01g50910.1	4324254	2.73115	8.53904	1.9081	1.24004e-08	H2P	late embryogenesis abundant protein, group 3, putative, expressed
LOC_Os01g50934.1	4324256	97.6567	63.7329	61.2618	0.000281682	CLP	fiber protein Fb11, putative, expressed
LOC_Os01g50960.1	4327671	49.1786	63.3213	37.0152	3.59953e-08	H2P	RNA polymerase II transcriptional coactivator KELP, putative, expressed
LOC_Os01g51010.1	4327673	2.03971	1.41448	3.36058	0.00090214	CLP	DUF292 domain containing protein, expressed
LOC_Os01g51190.1	4327682	11.8725	6.94262	8.87252	0.000320729	CLP	expressed protein
LOC_Os01g51200.1	9267711	15.6377	17.4848	35.7565	1.87703e-05	CLP	CK1_CaseinKinase_1.3 - CK1 includes the casein kinase 1 kinases, expressed
LOC_Os01g51210.1	4327684	0.632271	2.02258	0.445005	0.00887909	CHP	uncharacterized protein PA4923, putative, expressed
LOC_Os01g51250.1	4327687	42.3371	27.1441	22.447	6.89527e-05	CLP	mitochondrial carrier protein, putative, expressed
LOC_Os01g51290.1	4327824	4.00135	4.13838	15.5679	3.14671e-15	CLP	protein kinase family protein, putative, expressed
LOC_Os01g51330.1	4327829	13.9213	9.28557	29.1627	2.13526e-14	L2P	expressed protein
LOC_Os01g51410.1	4325932	43.7063	66.177	129.165	1.07089e-09	CLP	glycine dehydrogenase, putative, expressed
LOC_Os01g51540.1	4325937	47.2533	38.8517	47.1385	0.000639681	L2P	cytidine/deoxycytidylate deaminase, putative, expressed
LOC_Os01g51570.1	4325938	5.26106	1.94189	9.15424	1.33899e-08	L2P	glycosyl hydrolases family 17, putative, expressed
LOC_Os01g51770.1	4325576	3.88261	1.05828	20.0535	6.36009e-27	L2P	outer mitochondrial membrane porin, putative, expressed
LOC_Os01g51860.1	4325583	79.7337	91.1262	67.91	7.79348e-06	H2P	violaxanthin de-epoxidase, putative, expressed
LOC_Os01g51870.1	4325584	18.9685	12.5041	67.4105	7.20151e-41	L2P	methyltransferase, putative, expressed
LOC_Os01g51890.1	4325585	19.9945	20.4216	34.6995	5.7568e-05	CLP	endonuclease/exonuclease/phosphatase family domain containing protein, expressed
LOC_Os01g51920.1	4325586	114.802	132.501	52.8201	3.00322e-32	H2P	phosphotransferase, putative, expressed
LOC_Os01g51980.1	4325587	1.4137	5.96814	0.769563	1.777e-14	H2P	alliin lyase precursor, putative, expressed
LOC_Os01g52050.1	4324691	4.24933	11.0863	7.97659	3.78586e-15	H2P	systemin receptor SR160 precursor, putative, expressed
LOC_Os01g52070.1	-	1.74377	0.45732	6.17688	7.0439e-11	L2P	potassium channel AKT1, putative, expressed
LOC_Os01g52110.1	4324695	5.06402	7.82029	1.86999	3.2107e-11	H2P	RING finger and CHY zinc finger domain-containing protein 1, putative, expressed
LOC_Os01g52160.1	4324699	1.15424	11.6997	1.82785	1.71133e-18	H2P	heavy metal-associated domain containing protein, expressed
LOC_Os01g52170.1	4324700	117.117	155.215	118.277	4.60414e-21	H2P	expressed protein
LOC_Os01g52214.1	-	82.3354	60.2478	72.4367	4.67906e-07	L2P	ubiquinone oxidoreductase, putative, expressed
LOC_Os01g52230.1	4324704	64.3036	84.1507	253.141	3.7225e-40	CLP	phosphoethanolamine/phosphocholine phosphatase, putative, expressed
LOC_Os01g52290.1	4324656	28.8975	37.9469	23.6753	3.78091e-10	H2P	expressed protein
LOC_Os01g52390.1	4324661	71.59	54.5316	63.3843	1.75278e-07	L2P	plasminogen activator inhibitor 1 RNA-binding protein, putative, expressed
LOC_Os01g52460.1	4324667	2.84056	5.81423	1.63574	0.00116132	H2P	regulator of ribonuclease, putative, expressed
LOC_Os01g52490.1	4324671	69.6731	54.4344	66.4699	0.000234668	L2P	40S ribosomal protein S24, putative, expressed
LOC_Os01g52500.4	4324717	0.388289	0.0859919	1.1683	0.00980879	CLP	NADP-dependent malic enzyme, putative, expressed
LOC_Os01g52610.1	4324725	9.5891	0.786532	4.78054	4.75767e-14	L2P	membrane associated DUF588 domain containing protein, putative, expressed
LOC_Os01g52640.3	4324727	76.0193	95.9824	103.501	0.00200041	CHP	suppressor of phythchrome A, putative, expressed
LOC_Os01g52730.1	4323915	11.9319	25.5724	6.09526	9.52933e-38	H2P	DUF584 domain containing protein, putative, expressed
LOC_Os01g52740.1	-	3.95189	14.1378	2.8884	3.44865e-16	H2P	expressed protein
LOC_Os01g52750.1	-	2.13032	8.66067	3.37356	4.7303e-20	H2P	OsSub3 - Putative Subtilisin homologue, expressed
LOC_Os01g52780.1	-	0.385985	0.142469	1.10606	0.000398919	CLP	HVA22, putative, expressed
LOC_Os01g52790.1	4323921	52.2465	20.8066	105.285	9.53814e-153	L2P	cytochrome P450 72A1, putative, expressed
LOC_Os01g52920.1	4324420	27.6029	47.6406	27.6982	1.18873e-35	H2P	expressed protein
LOC_Os01g53000.1	4324423	31.8191	40.9715	15.256	4.60496e-25	H2P	trehalose synthase, putative, expressed
LOC_Os01g53040.1	4324426	0.604133	0	2.32342	5.18346e-07	L2P	OsWRKY14 - Superfamily of TFs having WRKY and zinc finger domains, expressed
LOC_Os01g53060.2	4324427	0.109911	1.33877	0.174054	0.000379771	H2P	peroxisomal membrane protein, putative, expressed
LOC_Os01g53079.1	4324429	201.079	245.064	97.9525	2.05435e-28	H2P	ubiquitin domain-containing protein 1, putative, expressed
LOC_Os01g53150.2	4324152	5.64867	7.71629	2.8424	0.00244144	CHP	GTPase of unknown function domain containing protein, putative, expressed
LOC_Os01g53240.1	4324159	4.3112	18.7875	2.56937	4.69555e-43	H2P	BURP domain containing protein, expressed
LOC_Os01g53260.1	4324161	2.83199	0.313591	11.4361	1.82796e-17	L2P	OsWRKY23 - Superfamily of TFs having WRKY and zinc finger domains, expressed
LOC_Os01g53294.1	-	20.6051	46.9672	13.0334	1.21591e-82	H2P	respiratory burst oxidase protein B, putative, expressed
LOC_Os01g53350.1	4324166	32.3062	17.2928	51.3638	1.27034e-41	L2P	anthocyanidin 5,3-O-glucosyltransferase, putative, expressed
LOC_Os01g53370.1	4324167	2.01049	0.999542	5.65288	6.23875e-07	CLP	anthocyanidin 5,3-O-glucosyltransferase, putative, expressed
LOC_Os01g53390.1	4324168	26.9782	27.504	57.805	2.38614e-10	CLP	glucosyltransferase, putative, expressed
LOC_Os01g53420.1	4324169	2.52042	1.60219	5.76525	0.000378376	CLP	anthocyanidin 5,3-O-glucosyltransferase, putative, expressed
LOC_Os01g53430.1	4327868	6.26236	2.26122	13.1509	3.61165e-18	L2P	anthocyanidin 5,3-O-glucosyltransferase, putative, expressed
LOC_Os01g53520.1	4327874	101.544	92.4472	38.5775	0.000624594	CHP	reticulon domain containing protein, putative, expressed
LOC_Os01g53520.2	4327874	7.13578	3.24984	3.09844	0.0085895	CLP	reticulon domain containing protein, putative, expressed
LOC_Os01g53570.1	4327877	1.66061	0.347885	2.06114	3.34364e-05	L2P	aluminum-activated malate transporter, putative, expressed
LOC_Os01g53600.2	4327880	0.4962	0	1.10009	0.0012656	L2P	farnesyltransferase subunit beta, putative, expressed
LOC_Os01g53610.1	4327881	15.0711	10.0258	12.0694	2.74988e-05	CLP	selenium-binding protein, related, putative, expressed
LOC_Os01g53660.1	4327194	12.822	7.31412	8.94548	1.48982e-06	CLP	transposon protein, putative, unclassified, expressed
LOC_Os01g53710.1	4327199	16.8584	31.0179	19.6157	2.34483e-12	H2P	dual specificity protein phosphatase, putative, expressed
LOC_Os01g53730.1	4327202	2.18677	7.51924	3.64522	1.42078e-07	H2P	expressed protein
LOC_Os01g53920.1	4326546	1.22708	0.382155	2.12538	3.14792e-08	L2P	receptor-like protein kinase 5 precursor, putative, expressed
LOC_Os01g53930.1	4326547	3.18749	5.166	1.78964	1.44516e-05	H2P	hexokinase, putative, expressed
LOC_Os01g54010.1	4326550	3.77743	5.72208	2.20134	6.25474e-05	H2P	peptidase, putative, expressed
LOC_Os01g54119.1	4326171	14.9038	11.7776	15.2838	0.0024188	CLP	retrotransposon protein, putative, unclassified, expressed
LOC_Os01g54400.1	4325545	34.8686	42.4579	113.088	2.58963e-16	CLP	VQ domain containing protein, putative, expressed
LOC_Os01g54490.1	4325551	31.4395	36.8715	7.60301	0.000159255	CHP	osFTL9 FT-Like9 homologous to Flowering Locus T gene; contains Pfam profile PF01161: Phosphatidylethanolamine-binding protein
LOC_Os01g54510.1	4325552	29.4155	20.9849	24.9995	3.80077e-06	L2P	MAC/Perforin domain containing protein, putative, expressed
LOC_Os01g54530.1	4325554	5.52227	7.97383	3.77785	0.0015074	H2P	hydrolase, acting on carbon-nitrogen, putative, expressed
LOC_Os01g54540.1	4325555	20.4622	25.7404	10.9601	8.28603e-05	H2P	ribosomal protein L13, putative, expressed
LOC_Os01g54600.1	4324624	20.8804	28.3523	17.1315	1.98977e-06	H2P	OsWRKY13 - Superfamily of TFs having WRKY and zinc finger domains, expressed
LOC_Os01g54850.1	4324636	10.9095	10.8617	25.3083	1.34285e-05	CLP	OsFBX24 - F-box domain containing protein, expressed
LOC_Os01g54860.1	4324637	26.1965	13.6811	17.5486	1.37709e-11	L2P	enoyl-CoA hydratase/isomerase family protein, putative, expressed
LOC_Os01g54870.1	4327004	255.663	152.857	191.399	2.42692e-38	L2P	60S ribosomal protein L18a, putative, expressed
LOC_Os01g54880.1	4327005	48.1444	30.5545	33.1138	3.71863e-06	CLP	glucosidase 2 subunit beta precursor, putative, expressed
LOC_Os01g54900.1	4327007	8.83539	5.23387	10.1268	4.0763e-08	L2P	lipid-A-disaccharide synthase family protein, expressed
LOC_Os01g54910.1	4327008	49.456	34.261	29.9509	2.48734e-06	CLP	GTP-binding protein typA/bipA, putative, expressed
LOC_Os01g54920.1	4327009	32.9945	37.6885	24.1287	0.0019892	CHP	heat- and acid-stable phosphoprotein, putative, expressed
LOC_Os01g54960.1	4327012	24.0855	24.8869	9.62239	0.00933643	CHP	expressed protein
LOC_Os01g54980.2	4327013	0	1.42317	0.254414	0.00252511	CHP	expressed protein
LOC_Os01g54990.1	4327014	9.10129	12.002	3.97443	2.53806e-08	H2P	auxin response factor, putative, expressed
LOC_Os01g55040.1	4325131	18.1135	21.9716	7.69679	5.48789e-24	H2P	1,3-beta-glucan synthase component, putative, expressed
LOC_Os01g55100.1	4325137	0.159949	0.841291	0	0.00200736	H2P	slTCP3, putative, expressed
LOC_Os01g55110.1	4325138	0.186556	2.61664	0.492382	5.99941e-06	H2P	RING-H2 finger protein, putative, expressed
LOC_Os01g55240.1	4325145	14.4307	3.10278	6.43415	3.71088e-21	L2P	gibberellin 2-beta-dioxygenase, putative, expressed
LOC_Os01g55270.1	4325302	143.757	121.137	19.6045	4.59385e-06	CHP	SGS domain containing protein, expressed
LOC_Os01g55300.1	4325305	1.52819	0.725224	1.87676	0.00680732	CLP	DNA-directed polymerase, putative, expressed
LOC_Os01g55570.4	4327018	5.61111	10.0509	6.6643	0.00804775	CHP	expressed protein
LOC_Os01g55590.1	4327020	29.6147	39.6378	19.706	9.20266e-13	H2P	AMP-binding enzyme, putative, expressed
LOC_Os01g55650.1	4327023	9.02922	9.33166	3.81297	0.00138316	CHP	phospholipase, patatin family, putative, expressed
LOC_Os01g55670.1	4327025	56.6964	106.094	47.0504	2.51231e-23	H2P	expressed protein
LOC_Os01g55700.1	9269938	6.28612	2.28024	9.18232	1.87757e-10	L2P	NLI interacting factor-like phosphatase, putative, expressed
LOC_Os01g55720.1	4327029	1.54484	1.48255	8.31778	0.00489929	CLP	expressed protein
LOC_Os01g55730.1	4327030	67.299	41.2677	34.91	1.4866e-05	CLP	AGAP003732-PA, putative, expressed
LOC_Os01g55780.1	4327034	101.397	111.399	67.5018	7.18324e-09	H2P	glycerophosphoryl diester phosphodiesterase family protein, putative, expressed
LOC_Os01g55799.1	-	3.35692	6.79971	3.63044	9.55218e-10	H2P	exo70 exocyst complex subunit domain containing protein, expressed
LOC_Os01g55799.2	-	0.959535	0.0787044	1.68835	3.64336e-06	L2P	exo70 exocyst complex subunit domain containing protein, expressed
LOC_Os01g55830.1	4326887	304.946	370.469	301.061	1.08773e-15	H2P	glutathione S-transferase, putative, expressed
LOC_Os01g55860.1	4326888	7.96069	5.78974	12.8303	3.75712e-05	CLP	expressed protein
LOC_Os01g55900.1	4326892	10.6637	6.88277	13.9069	2.55039e-05	L2P	holliday junction resolvase, putative, expressed
LOC_Os01g55940.1	4326893	63.3142	10.9653	36.1716	2.38593e-167	L2P	OsGH3.2 - Probable indole-3-acetic acid-amido synthetase, expressed
LOC_Os01g55950.1	4326894	85.4907	119.649	56.6934	2.13285e-28	H2P	acetamidase, putative, expressed
LOC_Os01g56000.1	-	21.6422	18.0812	32.2495	1.08092e-15	L2P	RNA recognition motif containing protein, expressed
LOC_Os01g56010.1	4326898	0.803804	0.356027	2.46094	0.00419226	CLP	serpin domain containing protein, putative, expressed
LOC_Os01g56070.2	4325492	5.02547	1.24262	0.309061	0.000465214	CLP	RING finger protein, putative, expressed
LOC_Os01g56130.1	4325496	2.58652	5.03053	2.20554	2.62214e-05	H2P	CSLC1 - cellulose synthase-like family C, expressed
LOC_Os01g56140.1	4325497	36.2649	45.6947	37.7604	1.19924e-06	H2P	expressed protein
LOC_Os01g56150.1	4325498	11.2748	23.67	14.3369	5.28007e-15	H2P	OsProCP1 - Putative Lysosomal Pro-x Carboxypeptidase homologue, expressed
LOC_Os01g56180.1	4325501	134.973	181.553	80.4275	2.28564e-52	H2P	expressed protein
LOC_Os01g56190.1	4325502	28.9973	25.3228	28.6722	0.000532819	CLP	HVT1, putative, expressed
LOC_Os01g56200.1	4325503	19.9228	23.9928	15.151	2.52481e-05	H2P	BTBA2 - Bric-a-Brac,Tramtrack, Broad Complex BTB domain with Ankyrin repeat region, expressed
LOC_Os01g56270.2	-	1.03163	1.82774	0.108912	0.0017001	CHP	transposon protein, putative, CACTA, En/Spm sub-class, expressed
LOC_Os01g56300.1	4325594	57.753	56.7983	70.6796	0.000286169	CLP	expressed protein
LOC_Os01g56330.1	4325600	8.76971	17.8032	43.6122	6.08289e-05	CLP	TKL_IRAK_CrRLK1L-1.5 - The CrRLK1L-1 subfamily has homology to the CrRLK1L homolog, expressed
LOC_Os01g56350.1	4325601	0.675583	1.465	0.490348	0.00414099	H2P	PTAC12, putative, expressed
LOC_Os01g56350.2	4325601	5.30047	3.24356	6.07446	0.000315348	L2P	PTAC12, putative, expressed
LOC_Os01g56360.1	4325602	46.5462	93.2741	5.45522	8.51972e-143	H2P	wax synthase, putative, expressed
LOC_Os01g56370.1	4325603	0.475932	1.24565	0	0.00405179	CHP	wax synthase, putative, expressed
LOC_Os01g56470.1	4324614	111.116	142.239	72.4705	2.09216e-18	H2P	mal d 1-associated protein, putative, expressed
LOC_Os01g56490.1	4324616	24.6708	15.3333	32.6944	3.95114e-38	L2P	ubiquitin carboxyl-terminal hydrolase, putative, expressed
LOC_Os01g56560.1	4324708	35.1817	14.2727	17.0654	3.67181e-09	CLP	cyclase/dehydrase family protein, expressed
LOC_Os01g56600.1	4324712	101.848	79.9725	65.4246	0.00277334	CLP	signal recognition particle 54 kDa protein, putative, expressed
LOC_Os01g56680.1	4327150	91.6107	464.843	79.7048	0	H2P	photosystem II reaction center W protein, chloroplast precursor, putative, expressed
LOC_Os01g56780.3	4327159	16.3245	6.78911	8.91012	4.38512e-18	L2P	plus-3 domain containing protein, expressed
LOC_Os01g56890.2	4327895	2.00672	11.4639	0.86668	3.40498e-33	H2P	expressed protein
LOC_Os01g56890.3	4327895	1.82905	4.05067	0	0.000120431	H2P	expressed protein
LOC_Os01g56940.1	4327899	1.8073	1.27616	4.43822	5.45742e-05	CLP	flap endonuclease, putative, expressed
LOC_Os01g56980.1	4327902	6.35091	5.21019	8.69917	0.00116556	CLP	histidine acid phosphatase, putative, expressed
LOC_Os01g57004.1	9268283	26.8845	8.37272	12.1957	3.0501e-08	CLP	adhesive/proline-rich protein, putative
LOC_Os01g57020.1	9270515	0.150967	1.39307	0.15938	6.8571e-05	H2P	expressed protein
LOC_Os01g57066.1	4326431	56.3297	46.8219	54.2092	2.41582e-05	L2P	transmembrane protein 49, putative, expressed
LOC_Os01g57073.1	4326432	53.1017	20.1092	37.1976	6.86145e-104	L2P	insulin-degrading enzyme, putative, expressed
LOC_Os01g57100.1	4326435	0.849427	1.08529	4.91497	0.00158789	CLP	expressed protein
LOC_Os01g57360.1	4327848	45.5705	58.8151	28.8661	1.48044e-13	H2P	acyltransferase, putative, expressed
LOC_Os01g57420.1	4327055	3.55538	6.11782	4.94169	0.00257865	CHP	diacylglycerol kinase, putative, expressed
LOC_Os01g57450.1	4327057	69.2616	71.1788	31.5524	2.35437e-06	CHP	universal stress protein domain containing protein, putative, expressed
LOC_Os01g57560.1	4327038	6.00615	14.5651	13.4585	2.48772e-08	CHP	serine/threonine-protein kinase receptor precursor, putative, expressed
LOC_Os01g57570.1	4327039	398.639	238.972	442.593	9.1161e-152	L2P	NADPH-dependent FMN reductase domain containing protein, expressed
LOC_Os01g57570.2	4327039	4.14353	1.34947	9.64951	9.10271e-06	L2P	NADPH-dependent FMN reductase domain containing protein, expressed
LOC_Os01g57710.1	4327050	0.604611	1.45058	0.0797883	0.00887909	CHP	membrane protein, putative, expressed
LOC_Os01g57730.1	4327052	7.52375	1.82244	12.6592	1.00196e-23	L2P	peroxidase precursor, putative, expressed
LOC_Os01g57840.1	4325860	15.2158	5.61623	11.9774	1.1098e-08	L2P	expressed protein
LOC_Os01g57854.1	4325861	3.3252	1.84103	4.98863	0.000372033	CLP	pectinesterase, putative, expressed
LOC_Os01g57940.1	4325868	0.0947003	1.46809	0	1.77076e-06	H2P	tyrosine protein kinase domain containing protein, putative, expressed
LOC_Os01g57958.1	-	1109.58	940.834	3655.94	0	L2P	chloroplast 50S ribosomal protein L16, putative, expressed
LOC_Os01g57960.1	-	22.557	35.2049	37.1838	0.000639798	CHP	retrotransposon protein, putative, unclassified, expressed
LOC_Os01g57968.1	-	12253.9	20090	15725.9	0	H2P	expressed protein
LOC_Os01g58020.1	-	136.951	94.0659	90.3123	1.70096e-05	CLP	ribulose bisphosphate carboxylase large chain precursor, putative
LOC_Os01g58022.1	-	587.354	728.317	508.523	6.1335e-33	H2P	NADPH-dependent oxidoreductase, putative
LOC_Os01g58024.1	-	217.608	260.843	93.0273	2.77665e-34	H2P	NADPH-dependent oxidoreductase, putative, expressed
LOC_Os01g58049.1	-	91.8649	121.278	47.1147	2.70607e-22	H2P	photosystem I assembly protein ycf4, putative, expressed
LOC_Os01g58114.1	-	2.02652	0.872666	2.37717	0.00180068	L2P	expressed protein
LOC_Os01g58194.1	4324135	127.475	280.167	69.2262	3.9489e-306	H2P	protein disulfide isomerase, putative, expressed
LOC_Os01g58220.2	4324136	125.078	166.106	78.2764	1.35764e-20	H2P	translation initiation factor SUI1, putative, expressed
LOC_Os01g58240.1	-	7.26226	2.38003	15.9356	8.14478e-34	L2P	OsSub6 - Putative Subtilisin homologue, expressed
LOC_Os01g58280.1	4325626	3.77797	3.24508	76.7697	9.55566e-149	CLP	OsSub8 - Putative Subtilisin homologue, expressed
LOC_Os01g58380.1	4325632	199.564	102.8	87.5053	8.07355e-39	CLP	3-hydroxybutyryl-CoA dehydrogenase, putative, expressed
LOC_Os01g58390.1	4325633	15.8293	20.5116	12.587	0.00363787	H2P	haloacid dehalogenase, putative, expressed
LOC_Os01g58420.1	4327621	12.1146	62.7384	20.7054	4.26721e-74	H2P	AP2 domain containing protein, expressed
LOC_Os01g58470.1	4327627	36.9652	68.1935	50.6025	8.95531e-15	H2P	expressed protein
LOC_Os01g58550.1	4327631	0.0361191	0.439949	0	0.00443989	H2P	methyladenine glycosylase, putative, expressed
LOC_Os01g58580.1	4327953	39.4496	41.5979	26.1347	0.0092996	CHP	ICE-like protease p20 domain containing protein, putative, expressed
LOC_Os01g58640.1	4327957	147.735	154.003	262.356	3.77763e-29	CLP	nucleotide pyrophosphatase/phosphodiesterase, putative, expressed
LOC_Os01g58750.1	4327965	48.4763	40.9544	60.5163	5.29368e-07	CLP	expressed protein
LOC_Os01g58760.1	-	8.81182	20.0028	7.25627	1.48868e-10	H2P	bZIP transcription factor domain containing protein, expressed
LOC_Os01g58790.2	4327968	0.103555	0.764453	0	0.000239282	H2P	GHMP kinases ATP-binding protein, putative, expressed
LOC_Os01g58870.1	9266247	76.7287	58.2818	77.8648	4.18936e-08	L2P	domain of unknown function, DUF250 domain containing protein, expressed
LOC_Os01g58890.1	4327535	1.06003	5.19821	3.83693	0.00137348	CHP	cysteine proteinase inhibitor precursor protein, putative, expressed
LOC_Os01g58890.2	4327535	6.09493	7.93636	1.87676	0.00132113	CHP	cysteine proteinase inhibitor precursor protein, putative, expressed
LOC_Os01g58910.1	4327536	0.096261	20.4123	0	6.65853e-101	H2P	auxin-induced protein 5NG4, putative, expressed
LOC_Os01g59020.1	4327539	111.788	74.6519	163.121	5.12403e-71	L2P	cytochrome P450, putative, expressed
LOC_Os01g59080.1	4327543	401.057	530.69	533.12	4.48732e-11	CHP	expressed protein
LOC_Os01g59090.1	4327544	12.728	36.0682	28.175	1.28769e-14	CHP	thylakoid lumenal 20 kDa protein, putative, expressed
LOC_Os01g59160.1	4327551	27.5194	34.5984	17.0799	5.38093e-06	H2P	UBA/TS-N domain containing protein, expressed
LOC_Os01g59180.1	-	1.84414	3.74842	1.12014	5.07925e-07	H2P	OsFBX27 - F-box domain containing protein, expressed
LOC_Os01g59360.1	4327560	0	3.04295	0	8.66734e-18	H2P	CAMK_CAMK_like.10 - CAMK includes calcium/calmodulin depedent protein kinases, expressed
LOC_Os01g59490.1	4327565	14.6407	17.2852	9.04779	0.003735	CHP	FAD dependent oxidoreductase domain containing protein, expressed
LOC_Os01g59530.1	4327351	23.6578	26.5764	8.95888	0.000683074	CHP	OsCML1 - Calmodulin-related calcium sensor protein, expressed
LOC_Os01g59630.1	4327360	6.37141	8.41755	4.17506	0.00564678	CHP	exostosin family domain containing protein, expressed
LOC_Os01g59730.1	4327587	26.2512	11.1901	24.8324	2.0488e-10	L2P	ribosomal protein L7Ae, putative, expressed
LOC_Os01g59740.1	4327588	31.5933	11.155	22.6937	1.33817e-31	L2P	expressed protein
LOC_Os01g59760.1	4327590	1.3043	3.70487	1.07764	0.000139583	H2P	bZIP transcription factor, putative, expressed
LOC_Os01g59790.1	4327591	91.1881	36.0083	96.8703	2.66679e-113	L2P	ADP-ribosylation factor, putative, expressed
LOC_Os01g59850.1	4327594	60.7767	54.9853	73.9473	9.40356e-10	CLP	GTPase-activating protein, putative, expressed
LOC_Os01g59930.1	4327480	23.2506	13.177	24.8363	8.31978e-11	L2P	NADH-cytochrome b5 reductase, putative, expressed
LOC_Os01g59950.1	9269256	13.1922	20.8114	11.0179	8.68435e-05	H2P	pentatricopeptide repeat-containing protein, putative, expressed
LOC_Os01g59970.1	4327481	263.995	335.316	565.769	5.09483e-08	CLP	expressed protein
LOC_Os01g59980.1	4327482	31.7421	23.014	26.5296	5.67706e-08	L2P	zinc finger family protein, putative, expressed
LOC_Os01g59990.1	4327483	26.5765	35.3709	25.8993	0.0035322	CHP	ribosomal protein L24, putative, expressed
LOC_Os01g60020.1	4327485	3.77694	1.26132	3.32286	0.000179297	L2P	NAC domain transcription factor, putative, expressed
LOC_Os01g60190.1	4327493	43.843	27.845	29.1215	1.95069e-09	CLP	2,3-bisphosphoglycerate-independent phosphoglycerate mutase, putative, expressed
LOC_Os01g60200.1	4327494	25.222	15.3267	21.3624	6.11287e-09	L2P	expressed protein
LOC_Os01g60250.1	-	3.40141	2.45077	4.50102	0.00284413	CLP	pentatricopeptide, putative, expressed
LOC_Os01g60270.2	4327441	2.91082	3.89782	0.750393	0.00221873	CHP	homeobox domain containing protein, expressed
LOC_Os01g60280.1	-	26.9651	25.4376	47.7603	1.23542e-12	CLP	ATP binding protein, putative, expressed
LOC_Os01g60309.1	4327446	65.7442	54.7927	80.6725	4.16783e-15	L2P	retrotransposon protein, putative, Ty1-copia subclass
LOC_Os01g60410.1	4327451	27.2579	102.811	108.049	3.58244e-25	CHP	ubiquitin-conjugating enzyme, putative, expressed
LOC_Os01g60410.3	4327451	55.5622	94.2861	111.476	0.000699563	CHP	ubiquitin-conjugating enzyme, putative, expressed
LOC_Os01g60440.1	4327606	116.733	93.1567	123.004	8.36851e-26	L2P	HEAT repeat family protein, putative, expressed
LOC_Os01g60450.1	9270590	2.26207	0.313103	1.88065	2.41902e-05	L2P	cytochrome P450, putative
LOC_Os01g60640.1	4327611	0.246183	0.863241	0	0.0065318	CHP	OsWRKY21 - Superfamily of TFs having WRKY and zinc finger domains, expressed
LOC_Os01g60650.1	4327612	16.1703	8.75652	10.1643	3.9809e-07	CLP	non-green plastid inner envelope membrane protein, putative, expressed
LOC_Os01g60700.1	4327615	30.8855	22.8707	33.7395	6.48353e-09	L2P	serine/threonine-protein kinase NAK, putative, expressed
LOC_Os01g60770.1	4327568	0.0603496	0.735088	0	0.00443989	H2P	expansin precursor, putative, expressed
LOC_Os01g60790.1	4327570	148.34	109.189	151.912	9.66615e-15	L2P	40S ribosomal protein S26, putative, expressed
LOC_Os01g60830.1	4327573	4595.85	2200.14	5479.71	0	L2P	expressed protein
LOC_Os01g60860.1	4327575	0.918069	0.907673	6.54232	8.81274e-08	CLP	spotted leaf 11, putative, expressed
LOC_Os01g60910.1	4327577	18.4683	10.1115	9.20719	4.05481e-06	CLP	CAMK_KIN1/SNF1/Nim1_like.12 - CAMK includes calcium/calmodulin depedent protein kinases, expressed
LOC_Os01g60910.2	4327577	21.5528	11.4942	9.87118	5.64269e-09	CLP	CAMK_KIN1/SNF1/Nim1_like.12 - CAMK includes calcium/calmodulin depedent protein kinases, expressed
LOC_Os01g60920.1	4327578	30.1232	20.2784	19.1759	0.000118628	CLP	OsFBX30 - F-box domain containing protein, expressed
LOC_Os01g60930.1	4327579	9.4837	6.64064	10.3803	0.00213653	CLP	expressed protein
LOC_Os01g61030.1	4327586	40.5577	34.8672	54.2657	2.21158e-09	CLP	VHS and GAT domain containing protein, expressed
LOC_Os01g61044.1	4327515	0.767828	0.28341	7.90354	1.52252e-14	CLP	transmembrane amino acid transporter protein, putative, expressed
LOC_Os01g61044.2	4327515	18.2772	9.19487	50.0262	3.96305e-52	L2P	transmembrane amino acid transporter protein, putative, expressed
LOC_Os01g61060.1	4327516	11.5704	6.20955	11.8031	5.96736e-10	L2P	SAG20, putative, expressed
LOC_Os01g61070.1	4327517	382.607	126.073	113.06	1.00564e-73	CLP	heavy metal-associated domain containing protein, expressed
LOC_Os01g61080.1	4327518	5.90315	5.74053	19.4754	1.08943e-09	CLP	OsWRKY24 - Superfamily of TFs having WRKY and zinc finger domains, expressed
LOC_Os01g61120.1	4327520	121.013	100.465	129.152	1.25316e-18	L2P	expressed protein
LOC_Os01g61150.1	4327521	12.6545	9.19976	14.3141	0.000127802	L2P	phox domain-containing protein, putative, expressed
LOC_Os01g61180.1	4327524	35.7635	37.5018	23.9711	0.0035219	CHP	exo70 exocyst complex subunit domain containing protein, expressed
LOC_Os01g61430.1	4327428	24.5172	36.915	32.5517	0.00161587	CHP	HIT zinc finger domain containing protein, expressed
LOC_Os01g61440.1	4327429	5.87628	3.89198	7.47931	0.00672055	CLP	expressed protein
LOC_Os01g61460.1	4327430	12.0366	4.04015	15.7254	4.68766e-28	L2P	leaf senescence related protein, putative, expressed
LOC_Os01g61510.1	4327433	0.643525	1.06888	6.33288	0.00043061	CLP	ammonium transporter protein, putative, expressed
LOC_Os01g61560.3	4327435	2.64426	1.02481	3.24526	0.00429305	L2P	phosphatidate cytidylyltransferase, putative, expressed
LOC_Os01g61580.1	4327437	6.00725	8.14862	27.1122	4.91619e-05	CLP	selT-like protein precursor, putative, expressed
LOC_Os01g61590.1	4327438	2.75255	6.34989	2.24	4.30702e-08	H2P	CAMK_CAMK_like.1 - CAMK includes calcium/calmodulin depedent protein kinases, expressed
LOC_Os01g61620.1	4327402	6.35335	2.39909	2.68915	2.44095e-06	CLP	protein kinase family protein, putative, expressed
LOC_Os01g61630.1	4327403	0.641642	2.99989	1.74995	2.5701e-05	CHP	expressed protein
LOC_Os01g61700.1	4327408	22.8462	7.85111	25.2007	1.02495e-10	L2P	ATP-dependent Clp protease adaptor protein ClpS containing protein
LOC_Os01g61780.1	4327412	61.4458	41.381	24.6718	0.000216256	CLP	vacuolar ATP synthase 98 kDa subunit, putative, expressed
LOC_Os01g61880.1	4327453	1.38169	4.12156	1.96477	1.2501e-07	H2P	respiratory burst oxidase, putative, expressed
LOC_Os01g61920.1	4327457	29.0459	40.7921	31.5728	0.00293492	CHP	Core histone H2A/H2B/H3/H4 domain containing protein, putative, expressed
LOC_Os01g61930.1	4327459	21.286	16.8921	25.7308	8.21719e-12	L2P	SAC3/GANP family protein, putative, expressed
LOC_Os01g61990.1	4327365	1.24423	0.0765422	0	0.00115809	CLP	ankyrin repeat-containing protein, putative, expressed
LOC_Os01g62060.1	4327369	48.3787	27.6528	24.3484	8.28841e-05	CLP	plant-specific domain TIGR01589 family protein, expressed
LOC_Os01g62060.2	4327369	10.1408	2.26971	4.61267	1.85365e-06	CLP	plant-specific domain TIGR01589 family protein, expressed
LOC_Os01g62070.1	4327371	151.576	200.371	121.84	8.70339e-39	H2P	cation efflux family protein, putative, expressed
LOC_Os01g62080.1	4327372	3.37869	2.11919	4.26541	0.000248865	L2P	serine/threonine-protein kinase AFC1, putative, expressed
LOC_Os01g62120.1	-	3.73396	2.89427	17.4436	0.000934114	CLP	hypothetical protein
LOC_Os01g62130.1	4327377	1.06519	5.53459	1.1678	2.04304e-07	H2P	ZOS1-14 - C2H2 zinc finger protein, expressed
LOC_Os01g62230.1	4327384	34.277	25.6173	35.8882	0.000754717	L2P	Core histone H2A/H2B/H3/H4 domain containing protein, putative, expressed
LOC_Os01g62290.1	4327388	410.145	458.195	126.143	3.41512e-178	H2P	DnaK family protein, putative, expressed
LOC_Os01g62350.1	4327391	83.6202	30.0858	42.8174	1.45608e-22	L2P	60S ribosomal protein L36-2, putative, expressed
LOC_Os01g62430.2	4327497	1.14636	0.211564	5.59739	3.83538e-05	CLP	C2 domain containing protein, putative, expressed
LOC_Os01g62430.3	4327497	3.37908	2.56575	10.2435	0.00158827	CLP	C2 domain containing protein, putative, expressed
LOC_Os01g62460.1	4327499	0.693902	1.18211	6.12826	2.84079e-05	CLP	ZOS1-16 - C2H2 zinc finger protein, expressed
LOC_Os01g62500.1	4327502	2.48226	4.81015	2.27814	1.02111e-05	H2P	OsFtsH3 FtsH protease, homologue of AtFtsH3/10, expressed
LOC_Os01g62630.1	4327509	0.781122	2.43267	1.46892	0.00801228	CHP	aspartic proteinase nepenthesin precursor, putative, expressed
LOC_Os01g62760.1	4327465	79.754	167.979	148.189	2.02572e-53	CHP	protein phosphatase 2C, putative, expressed
LOC_Os01g62800.1	4327468	10.1102	13.3903	8.68542	0.000753698	H2P	methyltransferase, putative, expressed
LOC_Os01g62810.2	-	7.24674	4.7302	8.09353	0.000369331	L2P	regulator of chromosome condensation, putative, expressed
LOC_Os01g62810.3	4327469	11.8747	8.90552	16.4114	0.000206894	CLP	regulator of chromosome condensation, putative, expressed
LOC_Os01g62810.4	-	5.76811	3.73669	9.69359	2.86214e-06	L2P	regulator of chromosome condensation, putative, expressed
LOC_Os01g62850.1	4327473	20.1099	11.7144	31.8459	4.17853e-10	L2P	membrane associated DUF588 domain containing protein, putative, expressed
LOC_Os01g62870.1	4327476	30.3406	18.2057	39.3971	5.22654e-18	L2P	oxidoreductase, aldo/keto reductase family protein, putative, expressed
LOC_Os01g62900.1	4324853	7.67594	20.3677	17.8759	9.32944e-18	CHP	amino acid kinase, putative, expressed
LOC_Os01g62920.1	4324855	2.98237	6.88792	2.51886	1.75344e-11	H2P	homeodomain protein, putative, expressed
LOC_Os01g63050.1	4324862	8.99436	11.9515	7.12171	0.00147977	H2P	expressed protein
LOC_Os01g63060.1	4324799	33.8034	14.2476	23.3576	7.81567e-25	L2P	phosphatidic acid phosphatase-related, putative, expressed
LOC_Os01g63180.1	-	0.572734	0	11.8915	7.07038e-39	L2P	laccase-6 precursor, putative, expressed
LOC_Os01g63210.1	4324804	638.415	459.357	1428.92	0	L2P	SOUL heme-binding protein, putative, expressed
LOC_Os01g63230.1	4324806	39.9411	60.7037	50.87	5.90289e-14	CHP	growth regulator related protein, putative, expressed
LOC_Os01g63270.1	4324810	41.1983	12.9871	4.24649	1.64724e-36	CLP	alpha-glucan phosphorylast isozyme, putative, expressed
LOC_Os01g63270.2	4324810	4.30388	1.46003	0.748535	0.000161917	CLP	alpha-glucan phosphorylast isozyme, putative, expressed
LOC_Os01g63354.1	4324815	27.3609	36.21	13.2781	4.33753e-14	H2P	ELM2 domain containing protein, putative, expressed
LOC_Os01g63620.1	4324827	119.311	30.8149	76.7819	1.30013e-269	L2P	expressed protein
LOC_Os01g63870.1	4324758	0.288105	1.22292	0	0.000841011	H2P	nucleobase-ascorbate transporter, putative, expressed
LOC_Os01g63980.1	4325059	1.1208	0	1.34892	1.94307e-06	L2P	ZOS1-17 - C2H2 zinc finger protein, expressed
LOC_Os01g63990.2	4325060	2.98107	4.2116	0.895324	0.00791103	CHP	hydrolase, alpha/beta fold family protein, putative, expressed
LOC_Os01g64090.1	4325065	49.8546	41.9927	56.083	0.000537916	CLP	L1P family of ribosomal proteins domain containing protein, expressed
LOC_Os01g64110.1	4325067	1.95943	1.44648	5.24054	0.00158789	CLP	glycosyl hydrolase, putative, expressed
LOC_Os01g64120.1	9270637	8.09982	3.62579	6.95924	0.000682118	L2P	2Fe-2S iron-sulfur cluster binding domain containing protein, expressed
LOC_Os01g64170.1	4324736	4.39375	1.23225	1.12421	3.23488e-09	CLP	glycosyl hydrolases family 17, putative, expressed
LOC_Os01g64170.2	4324736	1.72761	0.182192	0.260556	0.000957918	CLP	glycosyl hydrolases family 17, putative, expressed
LOC_Os01g64256.1	4324741	1.35062	4.84924	2.33327	2.88613e-07	H2P	transposon protein, putative, Mutator sub-class, expressed
LOC_Os01g64440.1	4324789	17.9454	5.75813	31.809	1.13712e-21	L2P	expressed protein
LOC_Os01g64640.1	4325069	15.7756	24.434	112.578	5.33835e-22	CLP	histone H3, putative, expressed
LOC_Os01g64650.1	4325070	75.4092	81.5087	126.544	0.000127214	CLP	VAMP-like protein YKT62, putative, expressed
LOC_Os01g64670.1	4325072	1.59403	1.64742	6.73146	0.0029963	CLP	soluble inorganic pyrophosphatase, putative, expressed
LOC_Os01g64730.1	4325078	48.3497	64.8098	21.079	1.97826e-25	H2P	bZIP transcription factor domain containing protein, expressed
LOC_Os01g64730.2	4325078	5.02069	10.0326	6.03159	8.01146e-05	H2P	bZIP transcription factor domain containing protein, expressed
LOC_Os01g64750.1	4325046	22.6808	26.3252	15.6867	0.00011872	H2P	sterol 3-beta-glucosyltransferase, putative, expressed
LOC_Os01g64760.1	4325047	53.8753	45.7002	72.0507	1.17891e-06	CLP	Yip1 domain containing protein, expressed
LOC_Os01g64820.1	4325052	1.2844	0.547016	2.08613	7.11106e-07	L2P	POLA1 - Putative DNA polymerase alpha catalytic subunit, expressed
LOC_Os01g64890.1	4324927	13.018	13.4783	25.3783	0.00209197	CLP	CorA-like magnesium transporter protein, putative, expressed
LOC_Os01g64910.1	4324929	0.183864	0	2.47492	1.38801e-05	CLP	anthocyanidin 5,3-O-glucosyltransferase, putative, expressed
LOC_Os01g64960.1	4324933	238.967	461.313	541.698	1.32213e-38	CHP	chlorophyll A-B binding protein, putative, expressed
LOC_Os01g64970.1	4324934	46.9089	57.231	41.4255	3.29761e-06	H2P	CAMK_CAMK_like.11 - CAMK includes calcium/calmodulin depedent protein kinases, expressed
LOC_Os01g65030.1	4324938	6.38482	10.5553	6.64571	3.75921e-06	H2P	S-locus-specific glycoprotein precursor, putative, expressed
LOC_Os01g65090.1	4324941	2.94115	2.1356	5.72655	0.00467845	CLP	aminotransferase, classes I and II, domain containing protein, expressed
LOC_Os01g65220.1	4324952	58.9937	50.52	81.0154	2.6789e-25	L2P	XRN 5'-3' exonuclease N-terminus domain containing protein, expressed
LOC_Os01g65260.1	4324764	3.862	6.55414	21.339	2.5973e-05	CLP	amidophosphoribosyltransferase, chloroplast precursor, putative, expressed
LOC_Os01g65310.1	4324766	52.4718	54.514	93.0821	2.21719e-08	CLP	DUF803 domain containing, putative, expressed
LOC_Os01g65320.1	4324767	14.1397	16.4708	12.0897	0.00215464	H2P	expressed protein
LOC_Os01g65330.1	4324768	3.71062	1.39545	3.1598	1.34623e-05	L2P	expressed protein
LOC_Os01g65370.1	4324770	9.18061	34.8993	18.735	7.52675e-20	H2P	MYB family transcription factor, putative
LOC_Os01g65450.2	4324776	1.06507	0	0.562213	0.0012656	CLP	ubiquitin-like domain-containing CTD phosphatase 1, putative, expressed
LOC_Os01g65480.1	4324778	0.475429	4.00102	1.50577	3.11592e-08	H2P	dnaJ domain containing protein, expressed
LOC_Os01g65520.1	4325081	46.1415	24.8374	20.8238	1.01138e-17	CLP	Sad1 / UNC-like C-terminal domain containing protein, putative, expressed
LOC_Os01g65560.1	4325084	13.78	8.33216	14.9309	0.000466547	L2P	snRK1-interacting protein 1, putative, expressed
LOC_Os01g65650.1	4325091	15.539	6.91789	66.0716	6.12373e-201	L2P	receptor-like protein kinase HAIKU2 precursor, putative, expressed
LOC_Os01g65660.1	4325092	3.31202	0.880189	1.36367	2.039e-05	CLP	amino acid transporter, putative, expressed
LOC_Os01g65670.1	4325094	4.13871	2.4677	9.2909	1.87847e-07	CLP	amino acid transporter, putative, expressed
LOC_Os01g65680.1	4325095	4.17213	4.74307	13.9187	0.00161881	CLP	4,5-DOPA dioxygenase extradiol, putative, expressed
LOC_Os01g65720.1	4324837	32.5515	22.6028	19.6845	0.00239241	CLP	expressed protein
LOC_Os01g65986.1	4324996	31.2994	24.6139	37.192	3.83645e-07	L2P	DUF803 domain containing, putative, expressed
LOC_Os01g66000.1	4324998	70.7582	150.461	181.11	2.66192e-13	CHP	NADH dehydrogenase I subunit N, putative, expressed
LOC_Os01g66030.1	4325001	1.23002	0.302672	1.29857	0.00419226	L2P	OsMADS2 - MADS-box family gene with MIKCc type-box, expressed
LOC_Os01g66120.1	4325006	9.50117	11.2251	40.3535	1.2657e-16	CLP	No apical meristem protein, putative, expressed
LOC_Os01g66140.1	4325008	13.3652	17.2475	8.51375	3.40648e-08	H2P	plus-3 domain containing protein, putative, expressed
LOC_Os01g66150.1	4324878	177.62	174.22	98.7787	9.54204e-06	CHP	expressed protein
LOC_Os01g66170.1	4324879	117.033	181.816	127.604	1.63675e-41	H2P	SNARE associated Golgi protein, putative, expressed
LOC_Os01g66200.1	4324882	0.243919	1.28295	0.0482835	5.99941e-06	H2P	expressed protein
LOC_Os01g66260.1	-	0.215762	0	2.05008	0.00830334	CLP	expressed protein
LOC_Os01g66320.1	4324890	49.811	46.8046	91.771	9.156e-10	CLP	expressed protein
LOC_Os01g66360.1	-	20.9663	20.9003	4.9685	0.000439215	CHP	2-C-methyl-D-erythritol 4-phosphate cytidylyltransferase, putative, expressed
LOC_Os01g66510.1	4324900	5.85631	8.92932	2.3792	7.07125e-09	H2P	MLO domain containing protein, putative, expressed
LOC_Os01g66560.1	4324904	85.7519	63.8176	83.9977	8.49642e-20	L2P	signal recognition particle 72 kDa protein, putative, expressed
LOC_Os01g66600.1	4324908	7.82883	12.8254	5.77427	5.49613e-06	H2P	rhodanese-like, putative, expressed
LOC_Os01g66610.1	4324909	0	0.512846	0.0916789	0.00252511	CHP	serine/threonine-protein kinase receptor precursor, putative, expressed
LOC_Os01g66630.1	-	0.964432	0.393449	2.49186	0.00259113	CLP	S-domain receptor-like protein kinase, putative
LOC_Os01g66680.1	4324911	1.5751	2.76154	1.14323	0.00669874	H2P	S-domain receptor-like protein kinase, putative, expressed
LOC_Os01g66840.1	4324923	4.48634	1.50539	2.9064	0.00146941	CLP	pectinacetylesterase domain containing protein
LOC_Os01g66850.1	4324955	49.1724	37.8975	48.7352	3.52703e-05	L2P	pectinacetylesterase domain containing protein, expressed
LOC_Os01g66890.2	4324958	1.16764	0.25859	0.739628	0.00662138	CLP	BTBZ1 - Bric-a-Brac, Tramtrack, and Broad Complex BTB domain with TAZ zinc finger and Calmodulin-binding domains, expressed
LOC_Os01g66920.1	4324960	21.1177	13.6096	13.7845	2.1504e-05	CLP	Ser/Thr protein phosphatase family protein, putative, expressed
LOC_Os01g66940.1	4324962	94.7718	80.7016	26.506	0.000745563	CHP	kinase, pfkB family, putative, expressed
LOC_Os01g67120.1	4325097	26.2931	79.3128	33.6304	9.13893e-122	H2P	rhodanese-like domain containing protein, putative, expressed
LOC_Os01g67126.1	-	414.013	251.36	317.595	1.58188e-58	L2P	ribosomal L18p/L5e family protein, putative, expressed
LOC_Os01g67134.1	4325100	241.497	136.541	203.84	5.93713e-80	L2P	ribosomal L18p/L5e family protein, putative, expressed
LOC_Os01g67180.1	4325103	108.975	52.9144	28.0307	1.07097e-17	CLP	ribonuclease T2 family domain containing protein, expressed
LOC_Os01g67220.2	4325106	3.68934	4.44442	0.642025	0.0056454	CHP	Os1bglu4 - beta-glucosidase-like protein without signal sequence, expressed
LOC_Os01g67250.1	4325108	5.46726	2.99445	2.2343	0.00800924	CLP	Rad21 / Rec8 like protein, putative, expressed
LOC_Os01g67320.1	4325113	55.5847	26.2376	7.33531	0.00803376	CLP	expressed protein
LOC_Os01g67330.1	4325028	0.637301	2.29351	0.946151	0.000299027	CHP	nucleotide-sugar transporter family protein, putative, expressed
LOC_Os01g67340.1	4325029	1.89182	0.261855	0.674071	0.000577678	CLP	STRUBBELIG-RECEPTOR FAMILY 8 precursor, putative, expressed
LOC_Os01g67360.1	4325031	11.5814	33.7563	11.1491	2.41899e-58	H2P	methyltransferase, putative, expressed
LOC_Os01g67420.1	-	5.2814	12.801	6.31917	3.6644e-17	H2P	lipase, putative, expressed
LOC_Os01g67480.1	4325038	65.5616	106.132	24.9958	1.92927e-79	H2P	helix-loop-helix DNA-binding domain containing protein, expressed
LOC_Os01g67550.1	9266226	3.36145	1.96847	6.60278	5.8711e-07	L2P	FAD binding domain containing protein, expressed
LOC_Os01g67570.1	4325010	21.3197	20.0865	34.2768	1.32898e-05	CLP	PDE312/PTAC10, putative, expressed
LOC_Os01g67750.1	4325021	2.97097	4.63128	2.55796	0.00282267	H2P	expressed protein
LOC_Os01g67770.1	4325022	17.4053	37.5915	34.4538	1.73459e-13	CHP	two-component response regulator, putative, expressed
LOC_Os01g67810.1	4325023	4.56994	1.02999	3.01006	4.40631e-09	L2P	transposon protein, putative, unclassified, expressed
LOC_Os01g67850.1	4325026	60.8687	96.2212	48.8559	1.11465e-30	H2P	zinc finger, RING-type, putative, expressed
LOC_Os01g67860.1	4325027	295.827	248.164	230.335	5.73354e-06	CLP	fructose-bisphospate aldolase isozyme, putative, expressed
LOC_Os01g67880.1	4324975	60.4247	39.2584	56.4048	2.80671e-15	L2P	vacuolar protein sorting-associated protein 53, putative, expressed
LOC_Os01g67960.1	4324979	26.5643	15.4756	21.6377	6.66071e-13	L2P	GPI transamidase component PIG-S-related, putative, expressed
LOC_Os01g68020.1	4324985	16.2223	16.9857	43.7771	7.22486e-09	CLP	BTBZ2 - Bric-a-Brac, Tramtrack, and Broad Complex BTB domain with TAZ zinc finger and Calmodulin-binding domains, expressed
LOC_Os01g68030.1	4324987	163.374	152.838	60.2117	0.00218163	CHP	expressed protein
LOC_Os01g68040.1	4324988	60.6349	66.8578	52.1781	0.00482663	H2P	CorA-like magnesium transporter protein, putative, expressed
LOC_Os01g68060.1	4324990	45.816	17.7486	24.6526	7.85244e-41	L2P	copine, putative, expressed
LOC_Os01g68120.1	4324864	9.43724	7.69818	10.7851	0.000126191	CLP	DCL3, putative, expressed
LOC_Os01g68269.1	-	15.9757	7.19598	4.631	0.000205296	CLP	hypothetical protein
LOC_Os01g68290.1	9271255	32.1067	5.0789	3.943	7.0796e-16	CLP	expressed protein
LOC_Os01g68300.1	4324873	11088.3	4714.67	7061.7	0	L2P	expressed protein
LOC_Os01g68310.1	4324874	30.584	18.4153	15.6732	0.00400511	CLP	sas10/Utp3 family protein
LOC_Os01g68330.1	4324312	111.783	124.957	64.8354	4.40139e-20	H2P	antigen peptide transporter-like 1, chloroplast precursor, putative, expressed
LOC_Os01g68450.1	4324318	4.23736	13.5001	13.7737	0.000556023	CHP	expressed protein
LOC_Os01g68500.1	4324321	2.11411	6.46113	1.7409	1.04247e-05	H2P	expressed protein
LOC_Os01g68545.1	-	6.03546	10.1001	5.3897	5.57767e-05	H2P	expressed protein
LOC_Os01g68630.1	4324349	58.8704	44.029	52.224	2.11924e-10	L2P	leaf senescence related protein, putative, expressed
LOC_Os01g68650.1	4324350	0.364086	6.20864	0.230626	1.71675e-16	H2P	plant-specific domain TIGR01615 family protein, expressed
LOC_Os01g68670.1	9266701	5.67111	4.05143	24.6246	9.44236e-06	CLP	cysteine proteinase inhibitor precursor, putative
LOC_Os01g68680.1	-	24.5275	21.3103	39.7629	6.32374e-15	CLP	tetratricopeptide repeat domain containing protein, expressed
LOC_Os01g68720.1	9266868	2.95172	0	0	7.09822e-08	CLP	keratin, type I cytoskeletal 9, putative, expressed
LOC_Os01g68760.1	4324332	30.2488	28.7154	37.1912	0.00903987	CLP	WW domain containing protein, expressed
LOC_Os01g68770.1	4324333	274.721	232.271	356.22	2.04074e-50	L2P	selenium-binding protein, putative, expressed
LOC_Os01g68800.1	4324335	18.1835	2.53124	1.97453	2.08201e-12	CLP	expressed protein
LOC_Os01g68810.1	4324336	36.3408	20.1204	27.0767	1.19082e-45	L2P	expressed protein
LOC_Os01g68830.1	4324338	0	8.98308	8.62168	1.38844e-13	CHP	expressed protein
LOC_Os01g68840.1	4324339	0.641722	5.27867	4.50044	0.00491398	CHP	CRP6 - Cysteine-rich family protein precursor, expressed
LOC_Os01g68940.1	4324359	22.9822	15.3875	33.8553	0.00357949	CLP	ubiquitin family domain containing protein, expressed
LOC_Os01g68950.1	4324360	1661.38	1029.81	1634.31	1.43951e-111	L2P	ubiquitin family domain containing protein, expressed
LOC_Os01g68960.1	-	18.2051	39.2161	37.6517	2.77715e-05	CHP	conserved hypothetical protein
LOC_Os01g69030.2	4324364	1.03157	2.54633	1.49746	0.000241055	CHP	sucrose-phosphate synthase, putative, expressed
LOC_Os01g69030.4	4324364	7.37286	4.15409	3.74307	0.00107405	CLP	sucrose-phosphate synthase, putative, expressed
LOC_Os01g69040.1	4324365	9.88473	6.39674	11.5876	0.000751421	L2P	zinc finger, C3HC4 type domain containing protein, expressed
LOC_Os01g69050.2	4324366	23.6703	14.7491	14.432	8.30242e-05	CLP	lysine ketoglutarate reductase trans-splicing related 1, putative, expressed
LOC_Os01g69070.1	4324368	45.8324	19.2306	75.8583	7.97656e-68	L2P	auxin efflux carrier component, putative, expressed
LOC_Os01g69080.1	4327738	94.1523	233.435	125.932	1.97001e-212	H2P	acyl-desaturase, chloroplast precursor, putative, expressed
LOC_Os01g69100.1	4327740	604.174	531.124	196.077	7.6345e-17	CHP	expressed protein
LOC_Os01g69120.1	4327742	8.34927	3.98816	2.33327	0.00949144	CLP	uncharacterized RNA methyltransferase pc1998, putative, expressed
LOC_Os01g69200.1	4327747	0	0.865984	0	0.000353854	H2P	regulatory protein, putative, expressed
LOC_Os01g69210.1	4327748	15.5293	11.6543	21.0789	2.03617e-10	L2P	mannosyl-oligosaccharide glucosidase, putative, expressed
LOC_Os01g69830.1	4327245	3.13404	6.52979	1.56728	2.37469e-08	H2P	OsSPL2 - SBP-box gene family member, expressed
LOC_Os01g69850.1	4327247	61.6715	58.9465	27.6089	0.00382941	CHP	OsMADS65 - MADS-box family gene with MIKC* type-box, expressed
LOC_Os01g69904.1	9267008	22.0436	9.70409	0.0947304	5.13489e-05	CLP	expressed protein
LOC_Os01g69950.1	-	264.85	258.305	298.868	5.37336e-06	CLP	ribosomal protein L27, putative, expressed
LOC_Os01g69960.1	4327259	7.77484	4.51831	45.3194	3.06911e-45	L2P	expressed protein
LOC_Os01g69970.1	4327260	35.0213	21.1266	31.9828	1.98885e-14	L2P	WD domain, G-beta repeat domain containing protein, expressed
LOC_Os01g69990.1	4327226	42.0366	38.396	42.2573	0.00131539	CLP	GYF domain containing protein, putative, expressed
LOC_Os01g70010.1	4327228	5.94561	19.5602	20.4684	9.53894e-05	CHP	ribosomal protein L7Ae, putative, expressed
LOC_Os01g70080.1	4327231	1.0446	0.385569	4.66578	1.86024e-12	L2P	NB-ARC domain containing protein, expressed
LOC_Os01g70090.1	4327232	17.0408	26.3439	7.35975	3.90745e-14	H2P	enoyl-CoA hydratase/isomerase family protein, putative, expressed
LOC_Os01g70130.1	-	16.8264	12.4214	50.4158	1.66376e-45	L2P	protein kinase domain containing protein, expressed
LOC_Os01g70130.2	-	14.4533	6.89968	32.3487	1.18681e-23	L2P	protein kinase domain containing protein, expressed
LOC_Os01g70160.1	4327238	77.2665	99.1845	65.2581	8.00846e-10	H2P	zinc finger, C3HC4 type domain containing protein, expressed
LOC_Os01g70170.1	4327239	286.651	111.652	61.6123	1.84365e-111	CLP	transaldolase, putative, expressed
LOC_Os01g70190.1	4327242	1.93283	9.87812	2.82538	2.16774e-24	H2P	exostosin family domain containing protein, expressed
LOC_Os01g70210.1	4326950	953.959	454.089	363.976	1.704e-193	CLP	CRAL/TRIO domain containing protein, expressed
LOC_Os01g70220.1	4326952	1.29045	2.29382	0.699109	0.00460757	CHP	histone-lysine N-methyltransferase, putative, expressed
LOC_Os01g70320.1	4326960	46.7437	46.7273	23.2895	0.000124898	CHP	expressed protein
LOC_Os01g70380.1	4326966	15.9685	19.1716	10.978	0.000242055	H2P	serine palmitoyltransferase 2, putative, expressed
LOC_Os01g70400.1	4326936	108.245	172.973	105.506	3.48327e-51	H2P	expressed protein
LOC_Os01g70460.3	-	0.275797	1.27248	0.218375	0.00263696	H2P	expressed protein
LOC_Os01g70470.1	4326943	118.216	97.7015	106.6	1.43864e-05	L2P	expressed protein
LOC_Os01g70490.1	4326945	8.51253	6.43732	16.9562	3.22986e-11	CLP	potassium transporter, putative, expressed
LOC_Os01g70520.1	4326948	3.43341	7.83556	3.97839	6.41042e-07	H2P	Os1bglu5 - beta-glucosidase homologue, similar to G. max isohydroxyurate hydrolase, expressed
LOC_Os01g70520.2	4326948	0.321785	1.46981	0.254789	0.000639798	H2P	Os1bglu5 - beta-glucosidase homologue, similar to G. max isohydroxyurate hydrolase, expressed
LOC_Os01g70710.1	4326823	23.3219	3.68925	8.45723	8.90886e-39	L2P	heavy metal-associated domain containing protein, expressed
LOC_Os01g70720.1	4326825	0.732788	0.0601058	0.0859585	0.00980879	CLP	expressed protein
LOC_Os01g70740.1	9268621	48.5713	49.449	18.5214	1.38471e-06	CHP	expressed protein
LOC_Os01g70770.1	4326828	21.3928	7.56915	22.3512	3.43292e-22	L2P	glutathione S-transferase, putative, expressed
LOC_Os01g70780.1	4326829	73.4778	51.81	46.919	4.9509e-06	CLP	WD40-like domain containing protein, putative, expressed
LOC_Os01g70790.1	4326830	26.0627	122.254	84.749	4.43393e-107	H2P	SRC2 protein, putative, expressed
LOC_Os01g70810.1	9267191	26.9563	22.0625	27.5469	1.86192e-06	L2P	homeobox domain containing protein, expressed
LOC_Os01g70820.1	-	21.9791	16.0481	24.1666	0.00325118	CLP	lumenal PsbP, putative, expressed
LOC_Os01g70960.1	4326795	12.4545	7.6214	9.25593	0.00334438	CLP	cytochrome c1-1, heme protein, mitochondrial precursor, putative, expressed
LOC_Os01g71000.1	4326523	59.3765	47.0688	61.8806	6.54659e-12	L2P	protein kinase APK1B, chloroplast precursor, putative, expressed
LOC_Os01g71010.1	4326524	2.60806	4.5726	1.97902	0.00669874	H2P	lipase precursor, putative, expressed
LOC_Os01g71180.1	-	6.30172	4.34479	15.1103	3.23621e-14	L2P	pentatricopeptide repeat protein PPR1106-17, putative
LOC_Os01g71190.1	4326537	100.811	193.172	264.337	0.000172955	CHP	photosystem II reaction center PSB28 protein, chloroplast precursor, putative, expressed
LOC_Os01g71230.1	4326505	47.2525	34.4305	34.8943	0.00590972	CLP	nascent polypeptide-associated complex subunit alpha-like protein 3, putative, expressed
LOC_Os01g71270.1	4326511	24.8721	18.2288	33.1534	7.50343e-08	L2P	eukaryotic peptide chain release factor subunit 1-1, putative, expressed
LOC_Os01g71310.1	4326515	103.176	42.355	55.2041	1.31769e-86	L2P	cytokinin dehydrogenase precursor, putative, expressed
LOC_Os01g71330.1	4326517	5.34344	21.343	9.82179	2.94058e-14	H2P	expressed protein
LOC_Os01g71340.1	4326518	5.57548	8.16746	23.4528	0.00076525	CLP	glycosyl hydrolases family 17, putative, expressed
LOC_Os01g71350.1	4326519	1.47629	0.0710749	7.31848	1.24537e-12	L2P	glycosyl hydrolases family 17, putative, expressed
LOC_Os01g71540.1	-	0.911598	0	0	0.0006685	CLP	expressed protein
LOC_Os01g71624.5	9268196	31.2072	11.3868	0	1.55467e-09	CLP	expressed protein
LOC_Os01g71720.1	4325823	11.9271	33.7823	19.0865	1.65734e-32	H2P	amino acid permease family protein, putative, expressed
LOC_Os01g71740.1	4325824	1.0496	0.316976	8.15964	5.13669e-14	CLP	amino acid permease family protein, putative, expressed
LOC_Os01g71760.1	-	4.76612	0.415092	44.7768	6.25162e-88	L2P	amino acid permease family protein, putative
LOC_Os01g71780.1	4325827	0	0.526144	0	0.00830334	CHP	WD domain, G-beta repeat domain containing protein, expressed
LOC_Os01g71980.1	4325839	15.5759	25.2472	4.86829	1.6682e-18	H2P	rho-GTPase-activating protein-like, putative, expressed
LOC_Os01g71990.1	4325755	7.94613	11.0335	7.19055	0.0039816	H2P	pyrroline-5-carboxylate reductase, putative, expressed
LOC_Os01g72009.1	9266620	296.79	205.366	169.555	7.9612e-08	CLP	expressed protein
LOC_Os01g72100.1	4325762	151.554	240.755	447.499	5.24561e-06	CLP	OsCML10 - Calmodulin-related calcium sensor protein, expressed
LOC_Os01g72120.1	4325763	12.0988	2.83706	24.6821	4.07577e-30	L2P	glutathione S-transferase, putative, expressed
LOC_Os01g72130.1	-	34.6701	9.26676	91.4427	9.69093e-61	L2P	glutathione S-transferase, putative, expressed
LOC_Os01g72140.1	4325764	0.918806	0.145344	2.28645	0.00115809	CLP	glutathione S-transferase, putative, expressed
LOC_Os01g72170.1	4325768	53.3823	6.83062	21.4158	5.03505e-66	L2P	glutathione S-transferase, putative, expressed
LOC_Os01g72200.1	4325770	23.4391	30.6794	17.9573	2.11828e-05	H2P	expressed protein
LOC_Os01g72205.1	-	44.9477	73.0555	41.756	7.19737e-12	H2P	proline synthetase co-transcribed bacterial homolog protein, putative, expressed
LOC_Os01g72220.1	4325772	20.0024	17.3704	31.9751	5.72929e-09	CLP	WD domain, G-beta repeat domain containing protein, expressed
LOC_Os01g72240.1	4325739	15.4993	14.6426	25.2903	0.000348576	CLP	uridine 5-monophosphate synthase, putative, expressed
LOC_Os01g72250.1	4325740	12.3378	21.6577	18.4779	3.76707e-05	CHP	uridine 5-monophosphate synthase, putative, expressed
LOC_Os01g72260.1	9266794	2.77351	4.90394	15.7974	0.00121542	CLP	cytochrome P450, putative, expressed
LOC_Os01g72300.1	4325744	0.142836	2.84697	0.791681	1.73998e-05	H2P	Cupin domain containing protein, expressed
LOC_Os01g72320.1	4325746	15.6564	19.1309	11.1679	1.71003e-06	H2P	FYVE zinc finger domain containing protein, expressed
LOC_Os01g72330.1	4325747	92.524	53.3706	154.428	4.46704e-93	L2P	OsRR4 type-A response regulator, expressed
LOC_Os01g72380.1	4325753	15.9415	10.4492	28.2514	6.86785e-25	L2P	expressed protein
LOC_Os01g72410.1	4325754	1.23712	2.49319	1.41055	0.00301181	CHP	Leucine Rich Repeat family protein, expressed
LOC_Os01g72420.1	4325399	8.56948	8.82384	18.0774	0.000276095	CLP	C2 domain containing protein, putative, expressed
LOC_Os01g72430.1	4325400	32.3974	23.0474	21.9457	2.75463e-05	CLP	NADPH quinone oxidoreductase, putative, expressed
LOC_Os01g72460.1	4325401	233.956	139.184	517.376	8.14863e-195	L2P	NADPH quinone oxidoreductase, putative, expressed
LOC_Os01g72480.1	9270336	70.7279	60.6438	76.0128	5.02299e-05	CLP	zinc finger, C3HC4 type domain containing protein, expressed
LOC_Os01g72490.2	4325404	1.54373	0.0976801	1.95572	5.98294e-07	L2P	LRP1, putative, expressed
LOC_Os01g72530.1	4325408	43.629	70.2461	7.90719	3.5977e-36	H2P	OsCML31 - Calmodulin-related calcium sensor protein, expressed
LOC_Os01g72560.1	-	1.11257	0.692981	7.92836	1.15995e-06	CLP	expressed protein
LOC_Os01g72570.1	4325409	4.93913	1.30391	2.95252	1.21312e-09	L2P	expressed protein
LOC_Os01g72610.1	4325410	7.92663	19.3011	16.0109	4.85377e-10	CHP	glycosyltransferase, putative, expressed
LOC_Os01g72740.1	4325383	0	0.533585	0	0.00830334	CHP	cytochrome P450, putative, expressed
LOC_Os01g72760.1	4325384	0	1.96847	0	1.28659e-09	H2P	cytochrome P450, putative, expressed
LOC_Os01g72780.1	4325385	4.21411	1.97764	3.62272	2.07626e-07	L2P	expressed protein
LOC_Os01g72860.1	4325391	97.6159	70.0404	96.6612	7.61302e-33	L2P	MAC/Perforin domain containing protein, putative, expressed
LOC_Os01g72880.1	4325393	3.8346	2.48554	5.43066	0.000437652	CLP	DNA mismatch repair protein Mlh1, putative, expressed
LOC_Os01g72890.2	4325394	1.53206	0.371104	1.06145	0.00629059	CLP	transposon protein, putative, CACTA, En/Spm sub-class, expressed
LOC_Os01g72900.1	4325395	9.30874	1.26864	19.5038	4.46476e-15	L2P	abscisic stress-ripening, putative, expressed
LOC_Os01g72910.1	9272186	3.41741	1.75693	11.9833	3.50947e-05	CLP	abscisic stress-ripening, putative, expressed
LOC_Os01g72950.1	4325238	62.5384	152.874	70.8254	4.58546e-66	H2P	expressed protein
LOC_Os01g73000.1	4325244	37.4703	21.342	6.46894	0.00612981	CLP	copine, putative, expressed
LOC_Os01g73020.1	9268634	44.0845	35.0301	66.4361	3.28336e-09	L2P	mitochondrial import inner membrane translocase subunit Tim16, putative, expressed
LOC_Os01g73040.1	4325249	27.2062	17.1658	24.3036	2.49229e-10	L2P	CBS domain-containing protein, putative, expressed
LOC_Os01g73140.1	4324551	292.72	218.078	267.212	3.18949e-19	L2P	ubiquitin-fold modifier 1 precursor, putative, expressed
LOC_Os01g73160.1	4324553	21.4678	10.7515	25.9557	1.23939e-10	L2P	40S ribosomal protein S10, putative, expressed
LOC_Os01g73170.1	4324554	8.80126	4.37944	36.4319	7.1099e-36	L2P	peroxidase precursor, putative, expressed
LOC_Os01g73200.1	4324556	22.4107	0.487949	35.29	4.84049e-104	L2P	peroxidase precursor, putative, expressed
LOC_Os01g73230.1	4324558	47.0387	51.7161	29.0274	0.00189985	CHP	syntaxin 6, putative, expressed
LOC_Os01g73234.1	4324458	45.6763	58.952	35.1285	1.441e-05	H2P	thioredoxin, putative, expressed
LOC_Os01g73250.1	4324459	1185.41	650.672	930.828	0	L2P	abscisic stress-ripening, putative, expressed
LOC_Os01g73310.1	-	39.1769	36.5316	48.82	0.00418074	CLP	actin, putative, expressed
LOC_Os01g73500.1	4324469	132.9	51.5738	198.073	2.78022e-155	L2P	expressed protein
LOC_Os01g73500.2	4324469	12.1514	7.10856	22.7527	1.06601e-09	L2P	expressed protein
LOC_Os01g73530.2	4324471	2.21933	0.983	3.78487	6.76036e-11	L2P	ABC transporter, ATP-binding protein, putative, expressed
LOC_Os01g73560.1	4324474	45.2692	52.4787	37.7042	0.000273154	H2P	leucine rich repeat domain containing protein, putative, expressed
LOC_Os01g73570.2	4324475	85.9054	59.1907	45.1193	0.00346381	CLP	vacuolar protein sorting 55 family protein, putative, expressed
LOC_Os01g73656.1	4324008	34.8075	17.2123	0	0.00871883	CLP	expressed protein
LOC_Os01g73880.1	4323837	113.633	92.9454	94.7593	0.00116131	CLP	eukaryotic translation initiation factor, putative, expressed
LOC_Os01g73890.1	4323838	28.5752	19.0749	26.7979	0.000580031	L2P	transcription initiation factor IIA gamma chain, putative, expressed
LOC_Os01g73900.1	4323839	29.8428	40.4264	37.1863	0.00172423	CHP	DEAD-box ATP-dependent RNA helicase, putative, expressed
LOC_Os01g73910.2	4323840	30.5552	10.345	33.5925	1.09126e-40	L2P	peptidase, putative, expressed
LOC_Os01g73910.3	4323840	2.54458	0.448265	2.38112	1.20159e-05	L2P	peptidase, putative, expressed
LOC_Os01g73910.4	4323840	12.5239	7.06993	16.3329	9.58593e-10	L2P	peptidase, putative, expressed
LOC_Os01g73910.6	4323840	8.80471	2.80301	7.32012	3.0845e-10	L2P	peptidase, putative, expressed
LOC_Os01g73940.1	4323842	513.263	813.234	854.41	1.5879e-21	CHP	expressed protein
LOC_Os01g73970.1	4323844	184.743	125.686	199.673	5.35938e-67	L2P	lysine ketoglutarate reductase trans-splicing related 1, putative, expressed
LOC_Os01g74040.1	4326393	1.01815	6.40848	5.26132	7.90491e-06	CHP	zinc finger, RING-type, putative, expressed
LOC_Os01g74160.1	9266561	14.7863	37.2539	10.1436	2.84291e-36	H2P	carboxyl-terminal peptidase, putative, expressed
LOC_Os01g74180.1	4326400	1.61211	0.776138	2.44193	0.000115136	L2P	adaptin, putative, expressed
LOC_Os01g74300.1	4326409	466.395	456.117	70.4225	1.91179e-45	CHP	metallothionein, putative, expressed
LOC_Os01g74340.1	-	3.95281	10.9425	4.49912	3.46188e-05	H2P	RNA recognition motif containing protein, putative, expressed
LOC_Os01g74350.1	-	48.027	29.5013	49.6722	2.50077e-27	L2P	soluble inorganic pyrophosphatase, putative, expressed
LOC_Os01g74370.1	4324301	3.92252	0.784239	18.8076	2.20152e-31	L2P	domain of unknown function DUF966 domain containing protein, expressed
LOC_Os01g74450.1	4324303	412.467	602.356	665.22	6.73778e-19	CHP	aquaporin protein, putative, expressed
LOC_Os01g74460.1	4324304	3.28237	5.41242	2.82497	0.00108358	H2P	vacuolar fusion protein MON1 homolog A, putative, expressed
LOC_Os01g74460.2	4324304	2.27245	3.08821	0.599773	0.00527549	CHP	vacuolar fusion protein MON1 homolog A, putative, expressed
LOC_Os01g74490.1	4324307	20.8868	8.83675	4.05652	0.00197149	CLP	heavy metal-associated domain containing protein, expressed
LOC_Os01g74530.2	4324311	31.8204	24.5762	23.8533	0.00429838	CLP	protein phosphatase 2C, putative, expressed
LOC_Os01g74610.1	4327816	34.2281	25.105	21.618	1.44926e-06	CLP	zinc finger, C3HC4 type domain containing protein, expressed
LOC_Os01g74650.3	4327819	4.50985	3.34298	8.49931	9.27154e-05	CLP	cysteine synthase, mitochondrial precursor, putative, expressed
LOC_Os02g01010.1	4327971	15.1531	10.4609	17.6532	3.59982e-07	L2P	OsPDIL1-4 protein disulfide isomerase PDIL1-4, expressed
LOC_Os02g01060.1	4327974	3.65761	21.7936	9.92944	2.71438e-19	H2P	harpin-induced protein 1 domain containing protein, expressed
LOC_Os02g01210.1	4327987	8.85845	56.1929	14.5217	8.13661e-133	H2P	amino acid transporter, putative, expressed
LOC_Os02g01240.1	4327990	97.7783	72.2734	117.319	3.15848e-21	L2P	CPuORF11 - conserved peptide uORF-containing transcript, expressed
LOC_Os02g01275.1	9269638	4.25671	2.81158	8.27831	0.00240039	CLP	expressed protein
LOC_Os02g01280.1	4327993	51.3056	47.3882	14.8075	4.63604e-06	CHP	T-complex protein, putative, expressed
LOC_Os02g01332.1	4327999	36.0081	19.0278	15.4521	9.87976e-05	CLP	ribosomal protein L6, putative, expressed
LOC_Os02g01340.1	4328000	1.62291	5.50717	4.80845	0.00153205	CHP	ferredoxin--NADP reductase, chloroplast precursor, putative, expressed
LOC_Os02g01340.2	4328000	58.6229	96.117	40.3364	8.69369e-43	H2P	ferredoxin--NADP reductase, chloroplast precursor, putative, expressed
LOC_Os02g01350.1	4328001	6.17536	3.67639	4.78448	0.00346181	CLP	expressed protein
LOC_Os02g01440.1	4328006	22.3348	33.9115	13.4467	8.47602e-19	H2P	nitric oxide synthase 1, putative, expressed
LOC_Os02g01480.1	4328008	26.7998	32.7196	22.417	0.00540762	H2P	nucleic acid binding protein, putative, expressed
LOC_Os02g01490.1	4328009	17.0924	18.7873	30.0306	0.000319929	CLP	expressed protein
LOC_Os02g01500.1	4328010	22.9069	18.7288	25.3287	0.000277497	CLP	2-oxo acid dehydrogenases acyltransferase domain containing protein, expressed
LOC_Os02g01560.1	4328016	386.095	278.369	428.716	9.45088e-77	L2P	40S ribosomal protein S4, putative, expressed
LOC_Os02g01590.1	4328018	24.1799	110.704	119.748	4.06536e-86	CHP	glycosyl hydrolases, putative, expressed
LOC_Os02g01720.1	4328022	90.0745	88.6863	54.1789	0.00514619	CHP	transmembrane protein 120A, putative, expressed
LOC_Os02g01740.1	4328024	36.4452	31.5428	39.4079	5.04723e-11	L2P	U5 small nuclear ribonucleoprotein 200 kDa helicase, putative, expressed
LOC_Os02g01790.1	4328027	1.07362	0.25475	0.566724	0.0035322	CLP	expressed protein
LOC_Os02g01820.1	-	5.73077	2.03391	1.86158	0.00894198	CLP	ABC2 homolog 4, putative
LOC_Os02g01870.1	4328030	28.7299	12.7252	0	0.00089056	CLP	expressed protein
LOC_Os02g01960.1	4328037	27.2579	34.4832	23.1793	4.46227e-06	H2P	tetratricopeptide repeat domain containing protein, expressed
LOC_Os02g02020.1	4328041	10.3099	5.30046	14.4803	3.44758e-17	L2P	pentatricopeptide, putative, expressed
LOC_Os02g02050.1	4328044	14.607	12.8022	17.1566	4.68116e-07	CLP	SNF2 family N-terminal domain containing protein, expressed
LOC_Os02g02120.1	4328047	18.6266	3.80194	0.860893	4.23316e-29	CLP	OsWAK11 - OsWAK receptor-like protein kinase
LOC_Os02g02130.1	4328048	41.6042	18.1099	33.6236	1.41774e-05	L2P	ribosomal protein L37, putative
LOC_Os02g02320.1	4328060	21.4806	10.1575	7.0807	3.92952e-06	CLP	OsSCP6 - Putative Serine Carboxypeptidase homologue, expressed
LOC_Os02g02360.1	4328064	21.4671	17.388	22.8523	0.00122326	CLP	expressed protein
LOC_Os02g02380.1	-	0.538428	0.372631	10.7647	1.17525e-11	CLP	suppressor of phythchrome A, putative
LOC_Os02g02400.2	4328073	0.709313	1.98229	0.4814	0.000201881	H2P	catalase isozyme A, putative, expressed
LOC_Os02g02410.1	4328075	597.351	289.495	162.08	1.03742e-171	CLP	DnaK family protein, putative, expressed
LOC_Os02g02424.2	4328076	4.10951	3.13618	5.84823	0.00379993	CLP	ZOS2-02 - C2H2 zinc finger protein, expressed
LOC_Os02g02450.1	4328077	0.0971569	2.33098	0	3.62838e-15	H2P	transposon protein, putative, unclassified, expressed
LOC_Os02g02470.1	4328079	38.1373	40.2601	26.3808	0.00226362	CHP	oxidoreductase, short chain dehydrogenase/reductase family domain containing protein, expressed
LOC_Os02g02520.1	4328085	70.4529	84.1599	69.6218	0.000503571	CHP	expressed protein
LOC_Os02g02550.1	4328090	23.532	44.2976	41.3643	9.63045e-08	CHP	peptidyl-prolyl cis-trans isomerase, FKBP-type, putative, expressed
LOC_Os02g02590.1	4328094	12.6519	16.9518	10.2849	0.00024766	H2P	PPR repeat domain containing protein, putative, expressed
LOC_Os02g02600.1	4328095	51.1457	32.2685	51.7201	1.69313e-18	L2P	serine/threonine-protein kinase Cx32, chloroplast precursor, putative, expressed
LOC_Os02g02730.1	4328105	2.62727	1.75765	9.27451	1.57283e-06	CLP	expressed protein
LOC_Os02g02780.1	4328109	3.12557	3.21954	8.11511	0.00830115	CLP	protein kinase family protein, putative, expressed
LOC_Os02g02830.1	4328114	113.72	56.1763	89.8839	1.24096e-29	L2P	ubiquitin-conjugating enzyme, putative, expressed
LOC_Os02g02830.2	4328114	4.69265	1.92454	5.50463	0.0010278	L2P	ubiquitin-conjugating enzyme, putative, expressed
LOC_Os02g02860.1	4328118	14.5533	26.5681	21.6762	6.83981e-09	CHP	glutamyl-tRNA synthetase, putative, expressed
LOC_Os02g02880.1	4328120	14.7738	11.8126	16.1643	0.00340277	CLP	expressed protein
LOC_Os02g02890.1	4328121	1735.83	1385.21	1697.99	1.522e-106	L2P	peptidyl-prolyl cis-trans isomerase, putative, expressed
LOC_Os02g02900.1	-	6.62487	10.5962	3.81495	9.11819e-05	H2P	expressed protein
LOC_Os02g03010.1	9271151	191.101	146.66	331.934	2.69044e-88	L2P	expressed protein
LOC_Os02g03050.1	9271200	13.8275	22.3782	15.0922	1.33435e-07	H2P	dimethyladenosine transferase, putative, expressed
LOC_Os02g03080.1	4328137	72.1101	43.3883	66.2832	2.26907e-44	L2P	eukaryotic translation initiation factor 3 subunit C, putative, expressed
LOC_Os02g03100.2	4328139	7.62596	15.0699	6.87427	1.42624e-08	H2P	oxidoreductase, aldo/keto reductase family protein, putative, expressed
LOC_Os02g03230.1	4328145	50.8237	69.3506	60.2007	1.0332e-06	CHP	membrane related protein CP5, putative, expressed
LOC_Os02g03250.1	4328146	31.6411	48.9907	30.91	3.97859e-10	H2P	expressed protein
LOC_Os02g03320.1	9269377	6.13493	9.62035	5.24986	6.80803e-05	H2P	plant neutral invertase domain containing protein, expressed
LOC_Os02g03330.1	4328151	97.7243	180.939	130.411	1.74327e-41	H2P	expressed protein
LOC_Os02g03410.2	4328155	1.96046	0.834942	1.7911	0.00801228	CLP	CAMK_CAMK_like.12 - CAMK includes calcium/calmodulin depedent protein kinases, expressed
LOC_Os02g03430.1	4328157	7.24311	12.9024	8.64418	0.00849959	CHP	expressed protein
LOC_Os02g03470.1	4328161	148.513	121.876	115.138	0.00046503	CLP	tetratricopeptide repeat containing protein, putative, expressed
LOC_Os02g03560.1	4328170	7.30469	3.57903	15.9695	2.60267e-11	L2P	expressed protein
LOC_Os02g03590.1	4328174	4.81981	7.73486	3.53977	7.7881e-08	H2P	expressed protein
LOC_Os02g03610.1	4328177	63.9198	46.4821	38.8489	0.00919857	CLP	ADP-ribosylation factor, putative, expressed
LOC_Os02g03620.1	4328179	4.73548	11.8942	4.66407	2.60871e-10	H2P	seven in absentia protein family domain containing protein, expressed
LOC_Os02g03640.1	4328180	0.362955	5.70707	5.97764	1.74906e-06	CHP	conserved hypothetical protein
LOC_Os02g03720.1	4328186	39.3506	39.779	77.2862	2.24057e-08	CLP	expressed protein
LOC_Os02g03740.1	4328188	119.036	119.282	263.821	2.44465e-33	CLP	pyridoxal biosynthesis protein PDX2, putative, expressed
LOC_Os02g03840.2	4328194	63.5854	100.529	57.7425	6.10417e-190	H2P	expressed protein
LOC_Os02g03860.1	4328196	78.6617	76.6188	37.8528	0.00107777	CHP	mitochondrial ATP synthase precursor, putative, expressed
LOC_Os02g03890.2	4328199	4.7833	2.67135	5.33531	0.000626851	L2P	nuclear transport factor 2, putative, expressed
LOC_Os02g03900.1	4328200	0.698175	0	1.10563	9.73219e-05	L2P	metal transporter Nramp6, putative, expressed
LOC_Os02g03930.1	4328201	0.833877	2.02545	1.06494	0.00282025	CHP	expressed protein
LOC_Os02g03970.1	4328206	21.271	16.4265	19.9001	0.0002778	L2P	PPR repeat domain containing protein, putative, expressed
LOC_Os02g04020.1	4328208	69.4317	71.548	113.087	2.96903e-10	CLP	expressed protein
LOC_Os02g04100.1	4328215	219.699	165.555	263.094	2.5354e-39	L2P	peptidase, T1 family, putative, expressed
LOC_Os02g04120.1	9271371	22.689	11.4317	27.1555	1.59294e-16	L2P	cytidylyltransferase domain containing protein, expressed
LOC_Os02g04130.1	4328218	5.38085	39.9458	3.36043	6.37344e-76	H2P	DUF1645 domain containing protein, putative, expressed
LOC_Os02g04160.1	4328219	254.269	138.522	74.92	1.02013e-16	CLP	transcription elongation factor 1, putative, expressed
LOC_Os02g04170.3	4328220	0.991778	0.708525	4.15443	2.15338e-05	CLP	L-aspartate oxidase 1, putative, expressed
LOC_Os02g04180.1	4328221	43.1425	46.5763	23.4442	0.000234668	CHP	transposon protein, putative, CACTA, En/Spm sub-class, expressed
LOC_Os02g04260.1	4328226	58.4247	49.9703	62.5927	0.000111503	CLP	expressed protein
LOC_Os02g04270.1	4328227	6.45481	4.71568	6.10889	0.00297112	L2P	DNA polymerase V, putative, expressed
LOC_Os02g04320.1	4328228	5.62663	2.43285	5.34618	6.46135e-05	L2P	WD domain, G-beta repeat domain containing protein, expressed
LOC_Os02g04369.1	9269125	9.34557	26.2087	7.3998	1.26818e-16	H2P	expressed protein
LOC_Os02g04490.1	4328238	44.6025	40.5589	55.1073	1.58527e-12	CLP	histone acetyltransferase HAC1, putative, expressed
LOC_Os02g04510.1	4328240	352.989	224.483	301.873	9.77489e-132	L2P	UOS1, putative, expressed
LOC_Os02g04520.1	4328241	9.05694	4.43586	16.2733	2.21894e-08	L2P	AGG2, putative, expressed
LOC_Os02g04550.1	4328243	14.3037	4.78149	28.2072	2.10808e-07	L2P	expressed protein
LOC_Os02g04630.1	9271552	1.20145	7.98232	7.25371	0.00010221	CHP	sodium/calcium exchanger protein, putative, expressed
LOC_Os02g04640.1	4328249	126.418	63.9545	26.8437	3.04878e-20	CLP	Myb-like DNA-binding domain containing protein, putative, expressed
LOC_Os02g04650.1	4328250	455.119	296.947	187.957	3.71971e-16	CLP	activator of 90 kDa heat shock protein ATPase homolog, putative, expressed
LOC_Os02g04670.1	4328252	6.12433	3.44216	2.82872	0.00829087	CLP	glucan endo-1,3-beta-glucosidase precursor, putative, expressed
LOC_Os02g04680.1	-	1.10461	2.01461	0.360141	0.00222233	CHP	OsSPL3 - SBP-box gene family member, expressed
LOC_Os02g04750.2	4328261	2.03828	5.69629	0.153705	2.49625e-11	H2P	cycloartenol synthase, putative, expressed
LOC_Os02g04750.3	4328261	1.15565	6.34716	0.146406	1.04038e-19	H2P	cycloartenol synthase, putative, expressed
LOC_Os02g04760.1	4328262	17.5431	77.2856	0.448085	1.14414e-106	H2P	cycloartenol synthase, putative
LOC_Os02g04820.1	-	0	3.39724	3.08325	0.00056646	CHP	retrotransposon protein, putative, unclassified
LOC_Os02g04840.1	4328266	14.0707	16.0001	6.81727	2.23655e-07	CHP	GHMP kinases ATP-binding protein, putative, expressed
LOC_Os02g04970.1	9266752	5.11399	2.57232	4.3139	1.21068e-08	L2P	expressed protein
LOC_Os02g05000.1	4328273	0.136898	7.63	11.3454	0.00106004	CHP	expressed protein
LOC_Os02g05020.1	-	0.360237	9.30758	6.27516	3.40668e-06	CHP	expressed protein
LOC_Os02g05030.1	4328274	42.8731	62.816	46.9501	3.26153e-11	H2P	sucrose-phosphatase, putative, expressed
LOC_Os02g05120.1	9271372	0	3.89673	2.4558	3.40513e-06	CHP	expressed protein
LOC_Os02g05320.2	4328285	2.85965	1.95382	19.0776	3.04245e-32	CLP	phosphatidate cytidylyltransferase family protein, putative, expressed
LOC_Os02g05330.1	4328286	179.092	138.339	161.659	3.21609e-19	L2P	DEAD-box ATP-dependent RNA helicase, putative, expressed
LOC_Os02g05340.1	4328287	65.8434	51.3528	44.8911	0.000130681	CLP	proteasome/cyclosome repeat containing protein, expressed
LOC_Os02g05440.1	4328294	48.6118	59.0832	49.1073	0.00278999	CHP	expressed protein
LOC_Os02g05490.1	4328298	74.4739	75.7082	47.8821	0.000491741	CHP	expressed protein
LOC_Os02g05500.1	4328299	20.1502	29.16	22.5395	0.000128933	CHP	pyridoxamine 5'-phosphate oxidase family protein, putative, expressed
LOC_Os02g05510.1	4328300	17.9802	14.1772	19.3055	0.00660075	CLP	GATA transcription factor 25, putative, expressed
LOC_Os02g05670.1	4328309	0	2.79932	0	2.05081e-13	H2P	expressed protein
LOC_Os02g05710.1	4328314	105.171	124.817	94.1963	3.49365e-10	H2P	expressed protein
LOC_Os02g05830.1	4328326	0.134718	1.1934	0	0.00252511	H2P	ribulose bisphosphate carboxylase small chain, chloroplast precursor, putative, expressed
LOC_Os02g05890.1	4328331	8.37845	9.35183	22.5027	0.0027981	CLP	EMB1303, putative, expressed
LOC_Os02g05910.1	4328333	1.0556	0.623404	2.60033	0.000196592	CLP	phytosulfokine receptor precursor, putative, expressed
LOC_Os02g05920.1	4328334	3.72214	2.18646	4.3489	4.45223e-05	L2P	phytosulfokine receptor precursor, putative, expressed
LOC_Os02g05960.1	4328339	3.08535	0.635621	9.24163	5.6195e-35	L2P	phytosulfokine receptor precursor, putative, expressed
LOC_Os02g05980.1	4328342	0.507052	0.0510425	0.510978	0.00115809	L2P	phytosulfokine receptor precursor, putative, expressed
LOC_Os02g06140.1	-	1.08333	1.19959	3.62479	0.00378155	CLP	retrotransposon protein, putative, unclassified
LOC_Os02g06200.1	-	4.4088	0.933937	10.928	4.9558e-26	L2P	phytosulfokine receptor precursor, putative, expressed
LOC_Os02g06260.1	4328358	3.31371	1.42038	3.44195	5.32027e-05	L2P	phytosulfokine receptor precursor, putative, expressed
LOC_Os02g06290.1	4328360	12.3295	24.2268	0	4.79711e-27	H2P	rhodanese-like domain containing protein, putative, expressed
LOC_Os02g06360.1	4328364	0.773013	6.84776	1.1367	4.77934e-17	H2P	uncharacterized protein CPn_0526/CP_0226/CPj0526/CpB0547, putative, expressed
LOC_Os02g06370.1	4328365	29.0662	34.1878	21.8479	0.00437202	CHP	whirly transcription factor domain containing protein, expressed
LOC_Os02g06560.1	9267626	38.8961	110.559	87.786	5.97059e-10	CHP	wound induced protein, putative, expressed
LOC_Os02g06580.1	4328384	1.91981	0.11491	0.328671	4.88499e-09	CLP	formin, putative, expressed
LOC_Os02g06592.1	4328387	71.396	78.3472	49.2459	7.47809e-08	H2P	SNF2 family N-terminal domain containing protein, expressed
LOC_Os02g06700.2	4328392	245.729	164.05	135.148	1.13331e-09	CLP	ribosomal protein, putative, expressed
LOC_Os02g06720.1	-	95.1249	75.6886	126.995	1.35872e-67	L2P	WD domain containing protein, putative, expressed
LOC_Os02g06725.1	-	3.91983	2.17025	4.72719	6.02465e-05	L2P	expressed protein
LOC_Os02g06890.1	4328405	22.7237	28.645	13.0742	8.95266e-05	H2P	OTU-like cysteine protease family protein, putative, expressed
LOC_Os02g06910.1	4328406	25.4541	42.3824	21.4894	3.63105e-44	H2P	auxin response factor 6, putative, expressed
LOC_Os02g06920.1	4328407	5.90943	8.17952	2.466	4.80292e-05	H2P	zinc finger, C3HC4 type, domain containing protein, expressed
LOC_Os02g07000.1	-	4.16245	2.74215	8.59416	5.39132e-05	CLP	expressed protein
LOC_Os02g07160.1	4328425	14.1327	21.8911	56.2747	8.22497e-08	CLP	glyoxalase family protein, putative, expressed
LOC_Os02g07240.1	4328433	16.902	21.1223	7.77489	0.000272847	CHP	expressed protein
LOC_Os02g07250.1	4328434	20.9743	36.9309	12.7118	2.46013e-23	H2P	peptidase, cysteine peptidase active site, putative, expressed
LOC_Os02g07310.1	4328436	10.8478	5.97724	8.46597	2.99465e-08	L2P	argonaute, putative, expressed
LOC_Os02g07690.1	4328452	10.5607	4.89884	4.40695	0.00737825	CLP	VQ domain containing protein, putative, expressed
LOC_Os02g07720.2	4328455	114.366	114.48	51.9836	3.56553e-08	CHP	cytidylyltransferase domain containing protein, expressed
LOC_Os02g07750.1	4328458	85.5296	48.1176	40.1288	1.53572e-15	CLP	cell cycle control protein, putative, expressed
LOC_Os02g07790.1	4328462	156.389	129.46	141.61	4.82468e-10	L2P	serine/threonine-protein kinase HT1, putative, expressed
LOC_Os02g07830.1	4328468	18.5442	37.4633	10.2372	1.17967e-35	H2P	OsHKT1;3 - Na+ transporter, expressed
LOC_Os02g07870.1	4328470	2.28966	3.87552	2.33094	0.0088311	CHP	ATP synthase, putative, expressed
LOC_Os02g07890.2	4328472	91.1193	89.8439	165.15	3.46088e-09	CLP	60S ribosomal protein L27a-3, putative, expressed
LOC_Os02g07900.1	4328473	0.77621	2.57853	0.676061	2.37613e-05	H2P	ANTH/ENTH domain containing protein, putative, expressed
LOC_Os02g07910.1	9268832	0.729192	2.76839	0.659855	0.00969272	CHP	fiber protein Fb15, putative, expressed
LOC_Os02g07930.1	-	11.3652	33.887	24.0556	3.05002e-20	H2P	B-box zinc finger family protein, putative, expressed
LOC_Os02g07980.1	4328479	71.8056	61.8315	80.7432	0.00044457	CLP	expressed protein
LOC_Os02g08010.1	9269973	23.8352	16.1043	25.057	8.3071e-11	L2P	LTPL43 - Protease inhibitor/seed storage/LTP family protein precursor, putative, expressed
LOC_Os02g08018.1	4328480	10.2844	5.74035	8.47421	0.00737825	CLP	calcium-transporting ATPase 9, plasma membrane-type, putative
LOC_Os02g08090.1	4328484	23.6941	9.4389	5.26222	0.0030347	CLP	LSM domain containing protein, expressed
LOC_Os02g08100.1	4328485	22.6794	51.8183	37.6855	7.53085e-30	H2P	AMP-binding domain containing protein, expressed
LOC_Os02g08110.1	4328486	8.18667	12.5677	1.91519	1.62511e-05	H2P	membrane associated DUF588 domain containing protein, putative, expressed
LOC_Os02g08140.1	4328489	30.3917	40.4519	28.1963	9.10117e-08	H2P	CAMK_KIN1/SNF1/Nim1_like.14 - CAMK includes calcium/calmodulin depedent protein kinases, expressed
LOC_Os02g08150.1	4328490	93.0717	146.118	34.9145	9.6917e-89	H2P	CCT/B-box zinc finger protein, putative, expressed
LOC_Os02g08180.1	4328492	225.687	134.928	105.777	3.39335e-07	CLP	protein transport protein SEC61 subunit gamma, putative, expressed
LOC_Os02g08260.1	4328498	59.4273	79.3371	69.4482	0.000147807	CHP	HD domain containing protein 2, putative, expressed
LOC_Os02g08320.1	4328501	1.12429	3.65186	1.89912	0.00398675	CHP	haemolysin-III, putative, expressed
LOC_Os02g08330.1	4328502	0	0.290489	4.33238	7.13762e-06	CLP	gp176, putative, expressed
LOC_Os02g08364.1	4328505	9.56658	10.1038	3.39991	0.00303183	CHP	protein phosphatase 2C, putative, expressed
LOC_Os02g08370.1	4328506	39.6858	28.0437	28.4462	0.00031699	CLP	ubiquitin carboxyl-terminal hydrolase, family 1, putative, expressed
LOC_Os02g08380.1	4328507	97.0845	115.499	67.5035	9.29363e-09	H2P	CR084 protein, putative, expressed
LOC_Os02g08420.1	4328509	26.6475	16.7546	25.7925	1.71745e-09	L2P	cinnamoyl CoA reductase, putative, expressed
LOC_Os02g08480.1	4328514	127.487	98.3554	92.4852	9.01868e-06	CLP	ubiquitin fusion degradation protein, putative, expressed
LOC_Os02g08490.1	4328515	120.106	104.68	38.0711	1.6237e-08	CHP	chaperone protein clpB 1, putative, expressed
LOC_Os02g08500.1	4328516	58.0149	44.1634	37.9891	0.00107855	CLP	two-component response regulator, putative, expressed
LOC_Os02g08520.1	4328517	37.9995	18.7099	22.2413	3.1819e-10	CLP	peptidase, T1 family, putative, expressed
LOC_Os02g09060.1	4328521	10.4402	11.6624	4.22429	0.00453168	CHP	BRCA1-associated protein, putative, expressed
LOC_Os02g09100.1	-	0.327498	1.78533	1.31651	0.000710962	CHP	isoleucyl-tRNA synthetase, cytoplasmic, putative, expressed
LOC_Os02g09150.1	4328526	30.8191	29.5922	13.1154	0.00164337	CHP	inorganic H+ pyrophosphatase, putative, expressed
LOC_Os02g09180.1	4328528	123.771	139.569	63.4693	4.0521e-21	H2P	CUE domain containing protein, expressed
LOC_Os02g09250.1	4328533	42.2812	22.8615	54.9897	2.93407e-38	L2P	cytochrome P450 71D10, putative, expressed
LOC_Os02g09340.1	4328539	52.9156	74.2716	41.5334	3.14394e-34	H2P	expressed protein
LOC_Os02g09400.1	4328543	2.83936	6.13095	2.6229	1.97158e-05	H2P	cytochrome P450, putative, expressed
LOC_Os02g09460.1	4328549	199.944	191.672	66.4699	9.22846e-10	CHP	GA16396-PA, putative, expressed
LOC_Os02g09490.1	4328552	18.3227	17.2207	69.226	3.17132e-28	CLP	dehydrogenase, putative, expressed
LOC_Os02g09510.1	4328553	14.8454	16.7134	62.9005	5.24595e-23	CLP	limonoid UDP-glucosyltransferase, putative, expressed
LOC_Os02g09590.1	4328558	129.218	188.04	122.777	2.92499e-21	H2P	ribosome, putative, expressed
LOC_Os02g09650.1	-	12.2069	5.93089	6.60797	0.000578398	CLP	AP2 domain containing protein, expressed
LOC_Os02g09670.1	4328565	1.69559	0	0	0.00443989	CLP	MYB protein, putative, expressed
LOC_Os02g09720.1	4328570	6.27818	5.30593	8.00352	0.00214917	CLP	multidrug resistance protein, putative, expressed
LOC_Os02g09750.1	4328572	20.2785	39.1131	88.6065	0.000348223	CLP	lycopene beta cyclase, chloroplast precursor, putative, expressed
LOC_Os02g09760.1	4328573	0.625022	0	8.90804	9.60694e-09	CLP	expressed protein
LOC_Os02g09780.1	4328575	45.3133	56.7546	37.2625	0.0012656	H2P	phytoene dehydrogenase-like, putative, expressed
LOC_Os02g09790.1	9272257	0.616278	0.258847	1.04324	0.00430909	CLP	disease resistance protein RPM1, putative, expressed
LOC_Os02g09850.1	4328581	1.59299	4.46867	0.168177	0.000378376	H2P	expressed protein
LOC_Os02g09920.1	4328584	26.5455	27.0276	17.3632	0.00764222	CHP	PHD-finger domain containing protein, putative, expressed
LOC_Os02g09960.1	-	1.99953	2.71038	20.964	8.21737e-22	CLP	LYK8, putative, expressed
LOC_Os02g09980.1	4328590	1.4268	10.1708	5.78992	2.69673e-08	CHP	expressed protein
LOC_Os02g09990.1	4328591	0.993454	8.86931	1.27825	2.61999e-20	H2P	expressed protein
LOC_Os02g10120.1	4328603	40.7093	92.4593	21.971	3.13824e-215	H2P	lipoxygenase, putative, expressed
LOC_Os02g10190.1	4328608	14.8438	20.4992	8.2942	6.9605e-15	H2P	DUF1680 domain containing protein, putative, expressed
LOC_Os02g10200.1	4328609	15.3052	5.56855	0	0.00232234	CLP	zinc finger A20 and AN1 domain-containing stress-associated protein, putative, expressed
LOC_Os02g10290.1	4328616	9.21958	10.4962	4.03276	6.67365e-05	CHP	copper-transporting ATPase, putative, expressed
LOC_Os02g10310.1	4328618	5.72511	14.3167	9.59513	3.61723e-09	H2P	fumarylacetoacetase, putative, expressed
LOC_Os02g10390.3	4328623	0.930421	2.34673	0.818562	0.0065561	CHP	chlorophyll A-B binding protein, putative, expressed
LOC_Os02g10400.1	4328624	2.09241	3.9451	1.43288	0.00392928	H2P	expressed protein
LOC_Os02g10470.1	4328628	33.5892	18.9659	17.2029	3.28256e-05	CLP	EF hand family protein, putative, expressed
LOC_Os02g10500.1	4328631	9.19797	24.9743	2.99298	5.80929e-16	H2P	expressed protein
LOC_Os02g10510.1	4328632	99.496	55.4216	38.3775	3.68164e-15	CLP	Ubiquitin family domain containing protein, expressed
LOC_Os02g10600.1	4328638	5.21812	11.6076	12.9276	8.36523e-05	CHP	OsFBA1 - F-box and FBA domain containing protein, expressed
LOC_Os02g10650.1	4328643	7.76992	5.50851	9.7535	0.0020395	CLP	CRAL/TRIO domain containing protein, expressed
LOC_Os02g10700.1	4328647	53.6959	87.5939	50.6797	8.59126e-59	H2P	OsFBL7 - F-box domain and LRR containing protein, expressed
LOC_Os02g10720.1	4328648	100.832	106.663	62.9351	4.20367e-05	CHP	expressed protein
LOC_Os02g10790.1	-	8.12227	5.71725	8.75806	1.20106e-05	L2P	expressed protein
LOC_Os02g10860.1	4328662	120.584	50.0823	74.6129	8.88928e-49	L2P	bZIP transcription factor domain containing protein
LOC_Os02g10900.1	4328665	12.5947	9.71312	17.2911	8.24357e-08	L2P	NB-ARC domain containing protein, expressed
LOC_Os02g10990.1	4328669	28.7437	23.7098	80.02	1.05721e-41	CLP	FAD binding domain of DNA photolyase domain containing protein, expressed
LOC_Os02g11020.1	9268939	0.0729797	0	1.09792	0.00830334	CLP	cytochrome P450 72A1, putative, expressed
LOC_Os02g11050.1	4328674	182.998	137.308	103.012	4.86632e-05	CLP	26S protease regulatory subunit, putative, expressed
LOC_Os02g11070.1	4328676	0.401836	0	0.636346	0.00830334	L2P	3-ketoacyl-CoA synthase, putative, expressed
LOC_Os02g11130.1	4328678	21.7398	10.5457	28.1892	3.62696e-22	L2P	cytokinin-O-glucosyltransferase 3, putative, expressed
LOC_Os02g11680.1	4328680	2.75546	0.704117	2.3496	1.29721e-05	L2P	glucosyltransferase, putative, expressed
LOC_Os02g11740.1	4328685	15.3914	14.8376	4.70271	0.00735408	CHP	plastidic ATP/ADP-transporter, putative, expressed
LOC_Os02g11760.1	4328687	31.0368	18.5027	23.5698	5.11954e-24	L2P	pleiotropic drug resistance protein, putative, expressed
LOC_Os02g11830.2	4328693	51.6302	34.5931	26.209	3.82801e-07	CLP	coatomer subunit beta, putative, expressed
LOC_Os02g11840.2	4328694	22.2191	14.3588	13.2092	0.000440759	CLP	coatomer subunit beta-2, putative, expressed
LOC_Os02g11960.1	4328702	7.3441	2.53351	2.46021	5.92226e-08	CLP	ABC transporter, ATP-binding protein, putative
LOC_Os02g12030.1	-	1.49161	0.2664	0.152394	0.000589368	CLP	receptor-like protein kinase precursor, putative
LOC_Os02g12080.1	4328707	3.10042	0	0.818303	0.000353854	CLP	expressed protein
LOC_Os02g12090.1	4328708	4.16886	25.922	23.3601	0.000972243	CHP	hypothetical protein
LOC_Os02g12570.1	4328733	28.26	32.7354	22.2969	0.00424657	CHP	pre-mRNA cleavage complex II protein Clp1, putative, expressed
LOC_Os02g12750.1	-	6.60603	17.6128	6.70335	1.24731e-14	H2P	tetraspanin family protein, putative, expressed
LOC_Os02g12790.1	4328751	36.7296	32.7799	61.4204	4.3341e-11	CLP	GATA zinc finger domain containing protein, expressed
LOC_Os02g12794.3	4328752	223.358	186.35	159.464	0.00172038	CLP	elongation factor 1-gamma, putative, expressed
LOC_Os02g12890.1	4328761	2.13603	1.82973	11.169	2.35154e-10	CLP	cytochrome P450, putative, expressed
LOC_Os02g13060.1	4328767	105.054	174.817	51.8399	3.39624e-89	H2P	expressed protein
LOC_Os02g13100.1	4328768	7.0737	12.9761	9.51485	2.52481e-05	CHP	protein phosphatase 2C, putative, expressed
LOC_Os02g13140.1	4328771	19.4857	21.5361	8.28311	1.21374e-05	CHP	xaa-Pro dipeptidase, putative, expressed
LOC_Os02g13150.1	4328772	7.16624	3.75025	6.29605	0.000339525	L2P	pollen-specific protein SF21, putative, expressed
LOC_Os02g13190.1	4328775	1.84088	4.82787	2.53163	0.000167183	CHP	F-box family protein, putative, expressed
LOC_Os02g13304.1	9270921	5.09947	12.9068	4.18196	3.82569e-08	H2P	expressed protein
LOC_Os02g13360.1	4328787	9.11274	12.1768	6.41759	5.58637e-07	H2P	expressed protein
LOC_Os02g13380.1	4328789	284.697	145.376	248.806	2.19357e-81	L2P	early nodulin 93 ENOD93 protein, putative, expressed
LOC_Os02g13430.1	4328792	9.16539	3.2228	18.2338	8.96941e-46	L2P	receptor-like protein kinase 5 precursor, putative, expressed
LOC_Os02g13510.1	4328793	163.386	130.057	172.502	3.5625e-50	L2P	receptor-like protein kinase 5 precursor, putative, expressed
LOC_Os02g13530.1	4328797	174.187	156.368	357.16	5.85594e-47	CLP	40S ribosomal protein S24, putative, expressed
LOC_Os02g13640.1	4328803	86.2476	83.7789	30.8587	3.09554e-08	CHP	protein phosphatase 1 regulatory subunit SDS22, putative, expressed
LOC_Os02g13770.1	4328807	18.8782	14.5488	21.783	0.000181939	L2P	transposon protein, putative, CACTA, En/Spm sub-class, expressed
LOC_Os02g13780.1	4328808	0.339094	0	1.61096	1.37911e-07	L2P	receptor-like protein kinase 2 precursor, putative
LOC_Os02g13840.1	4328812	211.588	129.404	88.4773	2.08222e-24	CLP	citrate synthase, putative, expressed
LOC_Os02g13870.1	4328814	0.76603	0.371104	2.42616	0.00405179	CLP	aquaporin protein, putative, expressed
LOC_Os02g13950.1	4328817	6.18194	10.3114	8.98421	0.00691841	CHP	NHL repeat-containing protein, putative, expressed
LOC_Os02g13965.1	-	5.66652	4.97643	10.3143	0.000864804	CLP	lectin protein kinase family protein, putative, expressed
LOC_Os02g13970.1	4328820	8.2288	9.37766	4.18081	0.00714646	CHP	Complex I intermediate-associated protein 30 domain containing protein, putative, expressed
LOC_Os02g14020.1	9266753	1.87986	1.38773	5.20963	0.0030599	CLP	hypothetical protein
LOC_Os02g14059.1	4328826	6.3807	10.3193	4.65336	0.00203565	H2P	ribosomal protein L5, putative, expressed
LOC_Os02g14110.1	4328828	14.9979	9.09545	9.11057	0.000204078	CLP	aminotransferase, classes I and II, domain containing protein, expressed
LOC_Os02g14130.1	4328830	133.657	94.7082	152.796	7.0677e-50	L2P	CGMC_GSK.4 - CGMC includes CDA, MAPK, GSK3, and CLKC kinases, expressed
LOC_Os02g14760.1	4328858	23.4766	27.0884	10.2316	2.38152e-06	CHP	CID11, putative, expressed
LOC_Os02g14890.1	4328869	0.10325	1.94361	0	0.000185973	H2P	expressed protein
LOC_Os02g14900.1	-	1.94775	4.17213	0.429801	3.86434e-17	H2P	1,3-beta-glucan synthase component domain containing protein, expressed
LOC_Os02g14929.1	4328872	4.30388	2.248	3.4721	0.00491244	CLP	T-complex protein, putative, expressed
LOC_Os02g15120.1	4328879	1.15066	2.97301	0.728873	0.00561498	H2P	RING-H2 finger protein, putative, expressed
LOC_Os02g15360.1	4328904	3.30989	10.5641	6.59045	6.7049e-18	H2P	expressed protein
LOC_Os02g15410.1	-	0	6.70737	0.799361	2.10458e-05	H2P	hypothetical protein
LOC_Os02g15430.1	-	0	1.61316	1.0928	0.000840656	CHP	conserved hypothetical protein
LOC_Os02g15440.1	-	0	6.08736	3.26462	0.0015794	CHP	hypothetical protein
LOC_Os02g15460.1	4328907	0	1.27647	0.342281	0.00252511	CHP	expressed protein
LOC_Os02g15500.1	9271004	0	1.494	0.185791	3.87939e-05	H2P	plant protein of unknown function domain containing protein, expressed
LOC_Os02g15540.1	4328909	37.4406	17.5257	5.52482	0.000703851	CLP	expressed protein
LOC_Os02g15560.1	9269211	3.04906	0.284747	1.97793	1.90514e-11	L2P	transposon protein, putative, Mutator sub-class
LOC_Os02g15640.1	4328916	94.9335	107.693	76.3383	5.83138e-05	H2P	CAPIP1, putative, expressed
LOC_Os02g15660.1	4328917	37.8489	81.8411	81.9714	2.66082e-34	CHP	tetratricopeptide repeat, putative, expressed
LOC_Os02g15750.1	-	11.652	67.5756	33.7846	4.46873e-114	H2P	expressed protein
LOC_Os02g15900.1	4328932	106.556	192.176	63.7281	6.86937e-91	H2P	50S ribosomal protein L21, chloroplast precursor, putative, expressed
LOC_Os02g15930.1	4328933	18.4915	74.3962	4.71784	5.1645e-164	H2P	expressed protein
LOC_Os02g15980.1	4328937	4.06709	6.81512	4.44574	0.00137672	CHP	expressed protein
LOC_Os02g16000.1	4328938	1.87536	3.80714	1.48491	0.000475231	H2P	E1-BTB1 - Bric-a-Brac, Tramtrack, and Broad Complex domain with E1 subfamily conserved sequence, expressed
LOC_Os02g16040.1	4328940	95.6978	36.6297	11.4711	3.04721e-18	CLP	ubiquitin-conjugating enzyme, putative, expressed
LOC_Os02g16450.1	4328948	6.60511	9.01905	4.1711	0.000762176	H2P	expressed protein
LOC_Os02g16620.1	4328956	224.862	243.705	128.679	3.08915e-18	H2P	reticulon domain containing protein, putative, expressed
LOC_Os02g16680.1	4328963	14.8164	24.4351	11.8813	7.13478e-09	H2P	bZIP transcription factor domain containing protein, expressed
LOC_Os02g16940.1	4328976	0	0	5.33506	1.37813e-14	CLP	OsSub13 - Putative Subtilisin homologue, expressed
LOC_Os02g17190.1	4328985	17.8364	19.5722	9.37271	0.00142981	CHP	MYB family transcription factor, putative, expressed
LOC_Os02g17240.1	4328986	0	0.896174	0	1.00462e-06	H2P	ATROPGEF7/ROPGEF7, putative, expressed
LOC_Os02g17330.1	4328992	17.1647	19.4144	3.78943	3.95491e-07	CHP	aminotransferase domain containing protein, putative, expressed
LOC_Os02g17380.1	4328996	77.9246	75.8493	36.6969	0.0024722	CHP	EMB1303, putative, expressed
LOC_Os02g17390.1	4328997	208.094	95.6904	94.3146	6.76298e-132	CLP	3-hydroxyacyl-CoA dehydrogenase, putative, expressed
LOC_Os02g17470.2	4328998	4.40474	2.78711	9.33063	3.40885e-10	L2P	RNA-binding protein-related, putative, expressed
LOC_Os02g17500.3	4328999	21.3781	8.54311	7.69659	3.90745e-14	CLP	transporter family protein, putative, expressed
LOC_Os02g17534.1	4329001	3.71056	1.09567	6.09988	3.4322e-13	L2P	xyloglucan fucosyltransferase, putative, expressed
LOC_Os02g17870.1	-	91.6507	69.4957	70.9721	5.93147e-08	CLP	microfibrillar-associated protein 1, putative, expressed
LOC_Os02g17920.1	4329021	73.1709	110.91	95.2884	1.24e-15	CHP	glyoxalase family protein, putative, expressed
LOC_Os02g17970.2	4329023	2.64831	2.57387	11.2238	1.35221e-14	CLP	AGC_PKA/PKG_like.1 - ACG kinases include homologs to PKA, PKG and PKC, expressed
LOC_Os02g18000.1	4329024	3.61109	1.74134	3.50489	4.98029e-07	L2P	disease resistance protein RGA2, putative, expressed
LOC_Os02g18070.1	-	0.112636	7.07807	106.308	5.00988e-183	CLP	NB-ARC domain containing protein, expressed
LOC_Os02g18080.1	4329027	4.33001	0.307917	0.440357	1.8106e-22	CLP	NB-ARC domain containing protein, expressed
LOC_Os02g18370.1	4329033	11.2414	7.74583	8.4585	0.000826072	CLP	transposon protein, putative, unclassified, expressed
LOC_Os02g18380.1	4329034	214.723	173.897	265.24	1.61163e-18	L2P	60S ribosomal protein L27-3, putative, expressed
LOC_Os02g18450.1	4329037	673.635	630.121	963.457	1.27788e-132	L2P	GTP-binding protein typA/bipA, putative, expressed
LOC_Os02g18550.1	4329042	157.844	122.715	127.501	8.67905e-08	CLP	40S ribosomal protein S3a, putative, expressed
LOC_Os02g18630.1	4329043	4.58963	0.743733	5.05222	4.84227e-11	L2P	OsFBX44 - F-box domain containing protein, expressed
LOC_Os02g18670.1	4329047	0	0.146048	2.12346	8.33717e-05	CLP	ABC transporter family protein, putative, expressed
LOC_Os02g18784.1	9268940	0	1.28369	13.6981	9.06539e-06	CLP	expressed protein
LOC_Os02g18830.1	4329057	38.4508	22.1635	23.7723	5.47141e-07	CLP	ribosome biogenesis protein NEP1, putative, expressed
LOC_Os02g19040.1	4329063	2.08341	2.42234	10.3927	0.000141935	CLP	GDSL-like lipase/acylhydrolase, putative, expressed
LOC_Os02g19140.1	4329066	51.5963	59.6615	41.1496	1.12507e-05	H2P	seven in absentia protein family domain containing protein, expressed
LOC_Os02g19150.1	4329067	95.7477	61.3624	38.1698	1.91984e-07	CLP	AAA family ATPase, putative, expressed
LOC_Os02g19330.1	9270665	2.05054	3.26866	1.17757	0.000266941	H2P	expressed protein
LOC_Os02g19530.1	-	16.3787	9.88454	39.3159	1.85188e-34	L2P	lectin-like receptor kinase, putative
LOC_Os02g19770.1	4329091	60.6465	47.4157	106.345	7.50729e-17	L2P	eukaryotic translation initiation factor 1A, putative, expressed
LOC_Os02g19850.1	4329094	2.64276	0.706366	2.21279	6.71915e-07	L2P	hAT dimerisation domain-containing protein, putative, expressed
LOC_Os02g19924.1	4329097	5.90702	9.7261	4.79918	0.000157443	H2P	aminotransferase, classes I and II, domain containing protein, expressed
LOC_Os02g19950.1	4329099	4.43272	3.51648	11.5248	0.000208141	CLP	hypothetical protein
LOC_Os02g20040.1	4329105	7.09607	11.0381	0.936441	5.76799e-06	H2P	loricrin, putative, expressed
LOC_Os02g20170.1	4329107	40.6906	28.5412	35.3266	1.56871e-05	L2P	drought induced 19 protein, putative, expressed
LOC_Os02g20360.1	9267778	173.194	90.2756	39.2485	2.23817e-20	CLP	tyrosine aminotransferase, putative, expressed
LOC_Os02g20490.1	4329119	23.8067	47.7805	33.1841	8.15475e-16	H2P	expressed protein
LOC_Os02g20676.1	4329127	5.33648	7.03887	1.11849	0.00527549	CHP	expressed protein
LOC_Os02g20850.1	4329132	2.08053	8.61422	6.44617	0.00026816	CHP	ras-related protein, putative, expressed
LOC_Os02g20930.1	4329135	84.3622	108.433	67.6638	6.9497e-23	H2P	apoptosis inhibitor 5, putative, expressed
LOC_Os02g20940.1	4329136	4.63417	1.06906	1.52888	0.0048069	CLP	CHCH domain containing protein, expressed
LOC_Os02g20970.1	4329137	30.5407	14.9486	30.9577	3.83391e-30	L2P	C2 domain containing protein, putative, expressed
LOC_Os02g21040.1	4329142	2.11029	2.87922	8.59331	0.00690016	CLP	aspartic proteinase nepenthesin precursor, putative, expressed
LOC_Os02g21240.1	4329151	13.4009	16.3545	7.31465	0.00115293	CHP	OsFBX48 - F-box domain containing protein, expressed
LOC_Os02g21250.1	4329152	9.79419	12.4807	2.8312	0.000721884	CHP	clathrin adaptor complex small chain domain containing protein, expressed
LOC_Os02g21280.1	4329155	144.81	170.612	118.692	5.5103e-07	H2P	POEI30 - Pollen Ole e I allergen and extensin family protein precursor, expressed
LOC_Os02g21310.1	9268512	1.31554	3.84573	2.16661	0.000995062	CHP	expressed protein
LOC_Os02g21340.1	4329158	1.8887	20.9655	5.98187	1.92578e-106	H2P	ABC-2 type transporter family protein, expressed
LOC_Os02g21350.1	9268453	0.923997	6.13895	3.10938	0.000120431	CHP	pleiotropic drug resistance protein 5, putative, expressed
LOC_Os02g21880.1	4329178	15.2843	16.1914	4.89325	0.00280505	CHP	coiled-coil domain-containing protein, putative, expressed
LOC_Os02g21970.1	4329182	312.723	195.502	126.327	1.1762e-23	CLP	26S protease regulatory subunit 6B, putative, expressed
LOC_Os02g22100.4	4329191	1.60804	3.6136	0.674071	3.86163e-05	H2P	OsRhmbd6 - Putative Rhomboid homologue, expressed
LOC_Os02g22100.7	4329191	1.16141	3.27358	0.5016	2.85021e-05	H2P	OsRhmbd6 - Putative Rhomboid homologue, expressed
LOC_Os02g22160.1	4329194	4.84309	0.670355	3.0973	5.56562e-12	L2P	DNA binding protein, putative, expressed
LOC_Os02g22190.1	4329195	33.0363	25.6822	28.8401	0.000570582	CLP	glycosyltransferase, putative, expressed
LOC_Os02g22260.1	4329197	22.9757	38.2305	28.1684	4.9652e-08	H2P	fruit protein PKIWI502, putative, expressed
LOC_Os02g22370.1	4329199	5.89599	7.26395	3.07023	0.000934114	CHP	expressed protein
LOC_Os02g22380.1	4329203	12.7222	8.93205	14.7457	1.149e-07	L2P	glycosyltransferase protein, putative, expressed
LOC_Os02g22820.1	4329213	0.966592	12.6298	7.65346	3.44511e-10	CHP	expressed protein
LOC_Os02g24080.1	4329226	4.3751	14.9834	2.57136	3.07604e-29	H2P	SNARE domain containing protein, putative, expressed
LOC_Os02g24100.1	-	1.6113	0.892113	7.22969	0.00263696	CLP	hypothetical protein
LOC_Os02g24134.1	4329228	5.33153	6.13828	1.00645	0.000878106	CHP	Sec1 family transport protein, putative, expressed
LOC_Os02g24190.1	4329229	1.03653	0.930621	4.3476	0.000115136	CLP	cyclin-T1-2, putative, expressed
LOC_Os02g24270.1	4329232	0.321564	1.17504	0.254614	0.00150227	H2P	retrotransposon protein, putative, unclassified, expressed
LOC_Os02g24354.1	4329234	115.765	82.2236	51.5731	0.00231997	CLP	pyridoxal-dependent decarboxylase protein, putative, expressed
LOC_Os02g24598.1	-	16.6379	20.3834	59.4226	7.11032e-06	CLP	chloroplast envelope membrane protein, putative
LOC_Os02g24614.1	-	14.5269	13.567	26.3543	1.57026e-05	CLP	DNA-directed RNA polymerase subunit beta, putative
LOC_Os02g24632.1	-	5.62326	7.15783	18.0596	0.00498322	CLP	photosystem II 44 kDa reaction center protein, putative, expressed
LOC_Os02g24642.1	-	3.54987	6.45779	0	0.00107394	CHP	photosystem II reaction center protein K precursor, putative, expressed
LOC_Os02g25580.1	-	10.8123	7.04274	14.6283	4.64738e-10	L2P	Sec1 family transport protein, putative, expressed
LOC_Os02g25900.1	4329283	0.201264	0.869168	0.0637443	3.61911e-05	H2P	pollen signalling protein with adenylyl cyclase activity, putative, expressed
LOC_Os02g26210.1	4329294	87.6436	201.196	110.585	9.18796e-101	H2P	flowering promoting factor-like 1, putative, expressed
LOC_Os02g26370.1	4329303	18.8118	24.9603	5.38483	3.38853e-11	H2P	wiskott-Aldrich syndrome protein family member 2, putative, expressed
LOC_Os02g26390.1	4329305	1.36586	3.94551	2.39808	1.23554e-05	CHP	expressed protein
LOC_Os02g26400.2	-	7.88479	18.2307	15.0778	1.87901e-07	CHP	nuclease, EndA/NucM family protein, expressed
LOC_Os02g26470.1	9267762	50.357	62.4192	37.6111	0.00145801	H2P	expressed protein
LOC_Os02g26614.1	-	14.4339	8.94316	11.2775	6.7674e-07	L2P	retrotransposon protein, putative, unclassified
LOC_Os02g26720.1	4329322	1.74099	0.467352	2.08865	0.0010118	L2P	Inositol 1, 3, 4-trisphosphate 5/6-kinase, putative, expressed
LOC_Os02g26860.1	4329333	48.4917	81.135	54.0584	7.5634e-29	H2P	START domain containing protein, putative, expressed
LOC_Os02g26984.1	4329337	53.4044	38.6443	41.6254	4.35784e-10	L2P	expressed protein
LOC_Os02g27000.1	4329338	4.15934	1.94857	3.04002	8.86608e-05	CLP	ATP-binding region, ATPase-like domain containing protein, expressed
LOC_Os02g27030.1	4329339	453.631	381.305	675.995	2.05634e-115	L2P	cysteine proteinase 1 precursor, putative, expressed
LOC_Os02g27130.1	-	0.789635	0.282887	0.88268	0.00934305	CLP	expressed protein
LOC_Os02g27220.1	4329347	14.0792	23.0509	20.0813	2.47316e-06	CHP	protein phosphatase 2C, putative, expressed
LOC_Os02g27340.1	4329349	18.274	22.523	15.8508	0.00564832	H2P	riboflavin biosynthesis protein ribD, putative, expressed
LOC_Os02g27490.2	4329356	57.7039	31.5216	59.2209	4.45319e-36	L2P	bile acid sodium symporter family protein, putative, expressed
LOC_Os02g27594.2	9267298	7.14387	1.96759	0	1.51512e-05	CLP	expressed protein
LOC_Os02g27760.1	4329361	158.807	148.072	172.349	0.00609701	CLP	40S ribosomal protein S15a, putative, expressed
LOC_Os02g27950.1	4329365	4.73641	6.84244	4.52021	0.0082486	CHP	ataxin-2 related protein, putative, expressed
LOC_Os02g27960.1	4329366	18.3912	8.74029	15.9996	7.89277e-08	L2P	expressed protein
LOC_Os02g28040.1	4329367	32.3403	17.1355	12.1728	2.2548e-11	CLP	lipase, putative, expressed
LOC_Os02g28170.1	4329370	0	0.47309	4.73603	0.000241887	CLP	transferase family protein, putative, expressed
LOC_Os02g28810.1	4329381	51.9052	24.9117	26.2641	5.00598e-12	CLP	ribosomal protein, putative, expressed
LOC_Os02g28980.1	4329388	198.117	235.346	82.9695	7.63246e-87	H2P	peptidyl-prolyl isomerase, putative, expressed
LOC_Os02g29500.1	4329413	6.23417	9.62042	0	3.00289e-07	H2P	expressed protein
LOC_Os02g29530.1	4329416	9.77772	15.9975	15.484	0.00573388	CHP	glycosyl transferase 8 domain containing protein, putative, expressed
LOC_Os02g29550.1	9271519	11.0464	11.4276	20.0331	0.0024847	CLP	AP2 domain containing protein, expressed
LOC_Os02g29890.1	4329421	26.9108	27.8773	14.5858	0.000211866	CHP	expressed protein
LOC_Os02g29960.1	4329422	32.3826	40.6519	77.7958	1.82161e-05	CLP	cytochrome P450, putative, expressed
LOC_Os02g30100.1	4329427	22.3869	46.3801	17.8268	6.8483e-42	H2P	cytochrome P450, putative, expressed
LOC_Os02g30110.1	9272472	25.4288	17.0429	43.5894	4.47985e-22	L2P	cytochrome P450, putative, expressed
LOC_Os02g30210.1	4329433	3.19488	2.82177	7.5891	0.00125399	CLP	OsFBK7 - F-box domain and kelch repeat containing protein, expressed
LOC_Os02g30320.1	4329439	1086.36	868.227	742.352	1.43685e-16	CLP	drought-induced protein 1, putative, expressed
LOC_Os02g30410.1	4329441	20.7804	26.2444	18.5884	0.00423989	H2P	expressed protein
LOC_Os02g30420.1	9267555	0.811495	0.552974	5.93114	2.19729e-05	CLP	expressed protein
LOC_Os02g30470.1	4329444	20.0426	9.76514	13.0131	8.01146e-05	CLP	expressed protein
LOC_Os02g30600.1	4329446	66.9766	49.1554	165.879	4.66208e-11	CLP	conserved hypothetical protein
LOC_Os02g30624.2	4329449	25.3976	46.4838	36.1207	2.09684e-08	CHP	LSM domain containing protein, expressed
LOC_Os02g30800.1	-	1.09651	0.250756	1.92518	9.19119e-15	L2P	POLE1 - Putative DNA polymerase epsilon catalytic subunit, expressed
LOC_Os02g30900.1	4329463	34.2264	27.9237	32.3132	0.00109788	L2P	protein kinase domain containing protein, expressed
LOC_Os02g30910.1	4329464	103.496	8.55768	1.40577	1.40995e-176	CLP	nodulin MtN3 family protein, putative, expressed
LOC_Os02g31074.1	4329473	18.505	6.79839	5.06666	5.42911e-15	CLP	expressed protein
LOC_Os02g31080.1	4329474	10.6244	17.1495	13.9307	1.18147e-05	CHP	hydroxyproline-rich glycoprotein family protein, putative, expressed
LOC_Os02g31160.1	4329479	0.145375	1.3683	0.345324	0.00581212	CHP	transcription factor, putative
LOC_Os02g31860.1	4329482	25.8543	7.21989	6.38161	1.01743e-21	CLP	expressed protein
LOC_Os02g32030.1	4329493	310.384	250.421	303.139	5.80472e-53	L2P	elongation factor, putative, expressed
LOC_Os02g32110.1	9269523	140.856	104.441	68.2906	0.00862437	CLP	exostosin family domain containing protein, expressed
LOC_Os02g32160.1	4329499	74.8685	49.4251	40.0951	6.3729e-10	CLP	copine, putative, expressed
LOC_Os02g32230.1	-	0.0366042	2.43195	2.34763	3.79435e-07	CHP	retrotransposon protein, putative, unclassified, expressed
LOC_Os02g32230.2	4329503	0	5.42844	4.20513	1.6044e-11	CHP	retrotransposon protein, putative, unclassified, expressed
LOC_Os02g32250.1	4329504	1.27248	2.46211	0.106058	1.27777e-11	H2P	retrotransposon protein, putative, unclassified, expressed
LOC_Os02g32250.2	4329504	0.0937772	0.467285	0	0.00343096	H2P	retrotransposon protein, putative, unclassified, expressed
LOC_Os02g32370.1	4329509	1.64829	2.58568	10.9485	0.00016915	CLP	inositol hexaphosphate kinase, putative, expressed
LOC_Os02g32450.1	4329514	3.00087	6.64583	1.01832	0.00043061	H2P	expressed protein
LOC_Os02g32460.1	4329515	9.28927	15.8449	10.1784	4.0668e-06	H2P	ThiF family domain containing protein, putative, expressed
LOC_Os02g32469.1	4329516	5.3556	17.4085	7.47797	1.94932e-17	H2P	expressed protein
LOC_Os02g32469.2	4329516	18.5551	38.4562	15.862	1.86445e-17	H2P	expressed protein
LOC_Os02g32520.1	4329520	131.86	55.9815	248.433	0	L2P	ERD1 protein, chloroplast precursor, putative, expressed
LOC_Os02g32580.1	4329525	69.8902	130.437	56.8091	1.11102e-52	H2P	expressed protein
LOC_Os02g32590.1	4329526	4.00185	4.93298	13.8704	0.000342586	CLP	HSF-type DNA-binding domain containing protein, expressed
LOC_Os02g32730.1	4329537	168.922	126.174	150.888	2.35877e-27	L2P	neutral/alkaline invertase, putative, expressed
LOC_Os02g32780.1	4329542	2.38775	4.48588	3.78123	0.00943831	CHP	pentatricopeptide, putative, expressed
LOC_Os02g32814.1	9272622	89.1257	84.9429	103.685	0.00975697	CLP	heavy metal-associated domain containing protein, expressed
LOC_Os02g32930.1	4329548	9.99689	15.5625	5.29909	3.39094e-10	H2P	bile acid sodium symporter, putative, expressed
LOC_Os02g32970.1	4329550	9.00986	2.8005	6.67508	3.60957e-10	L2P	hydrolase, alpha/beta fold family protein, putative, expressed
LOC_Os02g33020.1	4329555	40.4187	36.9801	84.5187	2.91677e-12	CLP	SOUL heme-binding protein, putative, expressed
LOC_Os02g33070.1	4329559	47.2786	56.0598	1.92799	1.70704e-14	H2P	expressed protein
LOC_Os02g33140.1	4329563	169.388	110.415	104.258	3.09424e-12	CLP	ribosomal protein, putative, expressed
LOC_Os02g33149.1	4329565	98.2979	55.764	20.4165	3.08145e-05	CLP	OR, putative, expressed
LOC_Os02g33180.1	4329567	38.4945	57.0751	37.7698	4.22694e-09	H2P	rar1, putative, expressed
LOC_Os02g33320.1	4329571	3.23063	1.20198	1.35063	0.000475231	CLP	RNA recognition motif containing protein, putative, expressed
LOC_Os02g33330.1	4329572	81.6731	4.56645	33.9271	9.36601e-116	L2P	expressed protein
LOC_Os02g33500.1	4329580	74.5594	111.335	59.0637	1.54066e-50	H2P	threonyl-tRNA synthetase, putative, expressed
LOC_Os02g33580.1	4329584	333.873	226	127.22	8.25236e-15	CLP	digalactosyldiacylglycerol synthase, chloroplast precursor, putative, expressed
LOC_Os02g33600.1	9268455	2.66653	1.42167	7.66344	0.000697011	CLP	VQ domain containing protein, putative
LOC_Os02g33710.1	4329593	55.6134	77.5849	47.3662	2.38525e-18	H2P	decarboxylase, putative, expressed
LOC_Os02g33820.1	4329601	94.6754	145.909	47.0213	1.18085e-40	H2P	abscisic stress-ripening, putative, expressed
LOC_Os02g34080.1	-	10.0391	11.3768	20.3908	0.000208317	CLP	myosin, putative, expressed
LOC_Os02g34190.1	-	0	3.33191	0.840886	0.00141029	CHP	hypothetical protein
LOC_Os02g34430.1	4329618	0.362414	2.48081	1.6174	5.61976e-05	CHP	serine/threonine-protein kinase, putative, expressed
LOC_Os02g34460.1	4329619	34.3106	10.8551	9.96127	7.08865e-14	CLP	40S ribosomal protein S10, putative, expressed
LOC_Os02g34470.1	4329620	20.4326	26.5478	7.04603	1.329e-12	H2P	expressed protein
LOC_Os02g34510.1	4329623	50.9737	65.0853	50.6154	0.000605323	CHP	vacuolar ATP synthase, putative, expressed
LOC_Os02g34580.1	4329628	4.38383	2.21087	4.88017	0.000245099	L2P	ammonium transporter protein, putative, expressed
LOC_Os02g34650.1	4329634	5.52646	3.33341	6.33252	0.000983987	L2P	expressed protein
LOC_Os02g34690.1	4329636	40.1274	33.7947	37.5344	0.00232036	L2P	transmembrane 9 superfamily member, putative, expressed
LOC_Os02g34760.1	4329640	6.00975	3.5833	10.4118	1.82314e-06	L2P	retrotransposon protein, putative, unclassified, expressed
LOC_Os02g34810.1	4329643	154.541	315.956	147.945	5.8336e-236	H2P	OsAPx8 - Thylakoid-bound Ascorbate Peroxidase encoding gene 5,8, expressed
LOC_Os02g34840.1	4329646	38.2652	20.2594	17.49	0.000266889	CLP	RNA polymerase II transcriptional coactivator KIWI, putative, expressed
LOC_Os02g34850.1	4329647	25.395	18.0895	27.9125	6.36721e-11	L2P	histone-lysine N-methyltransferase ASHH2, putative, expressed
LOC_Os02g34860.1	4329648	7.44667	23.9644	3.90627	9.45111e-44	H2P	Regulator of chromosome condensation domain containing protein, expressed
LOC_Os02g34884.1	4329650	66.4095	49.0243	52.6096	2.45473e-09	L2P	SacI homology domain containing protein, expressed
LOC_Os02g34970.1	4329655	13.2034	0.72698	0.92415	2.54059e-20	CLP	no apical meristem protein, putative, expressed
LOC_Os02g35000.1	4329657	1.18132	3.7305	1.0393	2.50146e-06	H2P	chaperone protein dnaJ 10, putative, expressed
LOC_Os02g35010.1	4329659	54.7536	46.0305	62.6849	3.53058e-10	L2P	STE_MEKK_ste11_MAP3K.9 - STE kinases include homologs to sterile 7, sterile 11 and sterile 20 from yeast, expressed
LOC_Os02g35060.1	4329664	10.1615	7.6145	20.3227	2.67172e-09	CLP	RNA methyltransferase protein, putative, expressed
LOC_Os02g35090.1	4329668	103.012	74.5615	183.686	5.50608e-81	L2P	expressed protein
LOC_Os02g35140.1	4329672	31.1313	27.7056	30.9359	0.00891554	CLP	auxin response factor 7, putative, expressed
LOC_Os02g35180.1	4329677	64.3576	102.409	67.9188	8.875e-29	H2P	OsRR2 type-A response regulator, expressed
LOC_Os02g35190.1	4329678	0.390195	1.20362	0.441365	0.00429305	CHP	chloride channel protein, putative, expressed
LOC_Os02g35210.1	-	2.3865	1.17803	7.28531	1.09486e-12	L2P	resistance protein, putative
LOC_Os02g35320.1	-	1.68306	0.578385	5.33059	1.93251e-06	CLP	expressed protein
LOC_Os02g35500.1	4329690	161.283	161.327	84.4186	1.34558e-07	CHP	NAD binding domain of 6-phosphogluconate dehydrogenase containing protein, expressed
LOC_Os02g35590.3	4329692	14.3301	9.97209	15.6145	0.0011974	L2P	glutathione S-transferase, putative, expressed
LOC_Os02g35600.1	9269003	130.917	130.631	82.9489	0.0015262	CHP	PHD finger protein, putative, expressed
LOC_Os02g35620.1	4329695	41.0374	57.3665	38.1869	5.47921e-16	H2P	expressed protein
LOC_Os02g35630.1	4329696	54.2921	83.7499	61.4271	1.16915e-25	H2P	AAA family ATPase, putative, expressed
LOC_Os02g35830.1	4329709	71.0588	48.1044	49.0581	9.12146e-10	CLP	extracellular ligand-gated ion channel, putative, expressed
LOC_Os02g35880.1	4329713	21.6431	32.2074	23.2628	0.000926306	CHP	salt tolerant protein, putative, expressed
LOC_Os02g35900.1	4329715	93.5046	106.289	72.2739	0.000103728	H2P	thioredoxin, putative, expressed
LOC_Os02g35910.1	4329716	34.0903	43.4923	22.5458	1.05052e-12	H2P	protein phosphotase protein, putative, expressed
LOC_Os02g36150.1	4329725	5.09349	27.2264	9.67924	7.91647e-50	H2P	cytochrome P450, putative, expressed
LOC_Os02g36190.1	4329726	0.475932	2.4434	10.2775	0.00679026	CLP	cytochrome P450, putative, expressed
LOC_Os02g36210.1	9266189	0.565442	11.6578	2.55838	6.34773e-63	H2P	ent-kaurene synthase, chloroplast precursor, putative, expressed
LOC_Os02g36264.1	4329729	0.0556852	6.62858	2.29275	3.73033e-31	H2P	terpene synthase, putative, expressed
LOC_Os02g36330.1	9267130	3.74721	3.61395	22.6834	3.15176e-13	CLP	RING-H2 finger protein ATL1O, putative, expressed
LOC_Os02g36380.2	4329738	5.68616	7.26266	4.2794	0.00856601	CHP	FAD binding domain of DNA photolyase domain containing protein, expressed
LOC_Os02g36400.1	4329740	59.9797	39.8295	48.6983	1.98711e-12	L2P	ubiquitin carboxyl-terminal hydrolase domain containing protein, expressed
LOC_Os02g36530.1	4329748	26.3391	31.8788	125.131	9.00576e-08	CLP	hypothetical protein
LOC_Os02g36570.1	4329751	123.09	176.283	113.547	2.71777e-64	H2P	ABC1 family domain containing protein, putative, expressed
LOC_Os02g36619.1	4329754	2.7656	1.044	1.44327	0.00291882	CLP	exo70 exocyst complex subunit, putative, expressed
LOC_Os02g36710.1	4329757	69.7205	39.2442	64.792	1.85285e-28	L2P	SET, putative, expressed
LOC_Os02g36770.1	4329760	3.60089	5.47099	2.91748	0.00957669	H2P	galactosyltransferase family protein, putative, expressed
LOC_Os02g36830.1	4329764	4.26893	0.315137	0.300456	4.14291e-09	CLP	cytokinin-O-glucosyltransferase 2, putative, expressed
LOC_Os02g36840.1	4329765	2.3227	0.612372	2.86083	8.60133e-07	L2P	cytokinin-O-glucosyltransferase 2, putative, expressed
LOC_Os02g36850.1	4329766	2.82587	5.67156	1.67814	0.00304595	H2P	oxygen evolving enhancer protein 3, identical, putative, expressed
LOC_Os02g36870.1	4329767	123.914	96.2816	93.1196	0.000344497	CLP	YGL010w, putative, expressed
LOC_Os02g37020.1	4329779	10.0903	15.4407	8.10046	7.14937e-08	H2P	expressed protein
LOC_Os02g37060.1	4329783	27.2934	86.7716	24.9876	2.41724e-56	H2P	photosystem II 5 kDa protein, chloroplast precursor, putative, expressed
LOC_Os02g37090.1	4329787	9.01403	13.6762	10.0947	0.0030735	CHP	hydrolase, alpha/beta fold family domain containing protein, expressed
LOC_Os02g37300.1	4329803	29.4223	47.8586	28.5985	2.98938e-08	H2P	heavy metal associated domain containing protein, expressed
LOC_Os02g37610.1	4329819	48.1636	53.4047	12.1952	2.33377e-11	CHP	expressed protein
LOC_Os02g37654.1	4329820	3.85922	9.99047	8.83681	0.000240268	CHP	lecithin:cholesterol acyltransferase, putative, expressed
LOC_Os02g37690.1	4329821	8.50872	18.1642	20.2763	0.000522246	CHP	UDP-glucoronosyl and UDP-glucosyl transferase, putative, expressed
LOC_Os02g37770.1	9271193	0.191284	3.49489	0	7.51349e-08	H2P	lecithin cholesterol acyltransferase, putative, expressed
LOC_Os02g37780.1	9271193	0	2.21935	0	0.00830334	CHP	lecithine cholesterol acyltransferase, putative
LOC_Os02g37800.1	4329826	0.749788	15.2559	0	4.87019e-67	H2P	lecithin:cholesterol acyltransferase, putative, expressed
LOC_Os02g37856.1	4329830	10.8692	15.0336	11.6199	0.00505265	CHP	expressed protein
LOC_Os02g37862.1	4329831	197.626	165.669	216.752	2.26662e-12	L2P	60S ribosomal protein L6, putative, expressed
LOC_Os02g37870.1	4329832	34.1316	18.438	34.4386	1.33572e-16	L2P	Brix domain containing protein, putative, expressed
LOC_Os02g37930.1	4329836	212.372	126.592	181.516	2.82789e-35	L2P	hypoxia-responsive family protein, putative, expressed
LOC_Os02g38060.1	4329847	3.01081	5.33428	1.90716	0.00233602	H2P	methyltransferase domain containing protein, expressed
LOC_Os02g38200.1	4329858	26.2737	19.6172	26.1529	0.000110167	L2P	dehydrogenase, putative, expressed
LOC_Os02g38210.1	9270837	518.297	783.959	440.08	1.04997e-286	H2P	elongation factor Tu, putative, expressed
LOC_Os02g38240.1	4329862	15.6255	21.7001	5.36132	1.2141e-08	H2P	rhodanese family protein, putative, expressed
LOC_Os02g38340.1	4329867	17.3345	21.1143	14.7996	0.00371587	H2P	actin, putative, expressed
LOC_Os02g38820.1	4329888	426.892	628.416	473.106	4.00986e-81	H2P	expressed protein
LOC_Os02g38920.1	4329892	177.86	86.1793	151.996	5.08406e-105	L2P	glyceraldehyde-3-phosphate dehydrogenase, putative, expressed
LOC_Os02g39040.1	4329901	27.4794	62.2232	20.8938	3.40324e-61	H2P	mTERF domain containing protein, expressed
LOC_Os02g39080.1	4329906	2.6428	3.47778	0.424579	0.00409773	CHP	expressed protein
LOC_Os02g39160.1	4329911	893.213	929.816	624.31	2.33993e-52	H2P	hydroxymethylbutenyl 4-diphosphate synthase, putative, expressed
LOC_Os02g39180.1	4329913	77.7132	75.4371	32.5081	0.00489323	CHP	expressed protein
LOC_Os02g39330.1	4329920	10.0703	12.6602	36.4509	3.06927e-05	CLP	CHIT1 - Chitinase family protein precursor, expressed
LOC_Os02g39360.1	4329923	44.5799	117.057	150.383	1.34843e-12	CHP	B-box zinc finger family protein, putative, expressed
LOC_Os02g39550.2	4329936	1.26143	0.364384	0.825095	0.00383023	CLP	calcium-binding mitochondrial protein anon-60Da, putative, expressed
LOC_Os02g39580.1	9270961	300.522	277.564	476.773	7.90075e-21	CLP	ZOS2-12 - C2H2 zinc finger protein, expressed
LOC_Os02g39630.1	4329944	3.77055	6.95865	1.74155	0.000437411	H2P	iron-stress related protein, putative, expressed
LOC_Os02g39710.1	4329950	22.6373	40.3542	9.91361	9.33252e-29	H2P	CCT/B-box zinc finger protein, putative, expressed
LOC_Os02g39720.2	4329951	7.39164	13.2763	7.74214	2.41902e-05	H2P	splicing factor, arginine/serine-rich 7, putative, expressed
LOC_Os02g39790.1	4329955	128.914	108.104	196.382	6.28987e-47	L2P	CPuORF9 - conserved peptide uORF-containing transcript, expressed
LOC_Os02g39820.1	4329957	6.91513	3.57784	5.16456	2.99859e-05	L2P	PPR repeat domain containing protein, putative, expressed
LOC_Os02g39870.1	4329960	60.7603	79.4952	44.4992	5.1362e-13	H2P	co-chaperone GrpE protein, putative, expressed
LOC_Os02g39920.1	4329966	49.9848	78.4782	72.634	2.25044e-17	CHP	AT hook motif family protein, expressed
LOC_Os02g39930.1	4329967	1720.9	1180.91	2286.78	0	L2P	OsTIL-1 Temperature-induced lipocalin-1, expressed
LOC_Os02g39950.1	4329968	12.8859	11.4475	26.7683	4.95825e-07	CLP	EF hand family protein, putative, expressed
LOC_Os02g40030.2	4329973	3.00004	1.057	1.94353	0.00253791	CLP	transporter family protein, putative, expressed
LOC_Os02g40040.1	4329974	218.859	198.91	266.717	3.09946e-08	CLP	expressed protein
LOC_Os02g40080.1	4329976	71.7064	83.5052	48.7079	4.09815e-08	H2P	tic20, putative, expressed
LOC_Os02g40090.1	4329977	4.80685	1.64751	1.26868	0.00760829	CLP	transporter-related, putative, expressed
LOC_Os02g40090.5	4329977	2.09868	3.23687	0.830866	0.00398519	CHP	transporter-related, putative, expressed
LOC_Os02g40130.1	-	40.9364	6.58541	0	9.46747e-23	CLP	leucine-rich, putative, expressed
LOC_Os02g40180.1	4329980	0	4.20387	25.8647	5.37886e-18	CLP	receptor-like protein kinase 5 precursor, putative, expressed
LOC_Os02g40190.1	9269436	0	0.0986377	3.38553	0.00787533	CLP	receptor kinase, putative
LOC_Os02g40280.1	4329985	2.30813	6.71819	5.1172	0.00163741	CHP	piwi domain containing protein, putative, expressed
LOC_Os02g40330.1	9272353	3.04768	0.606697	1.11167	5.42244e-12	CLP	retrotransposon protein, putative, Ty3-gypsy subclass, expressed
LOC_Os02g40430.1	4329991	1.91078	4.05896	1.4512	3.93324e-09	H2P	HEAT repeat family protein, putative, expressed
LOC_Os02g40460.1	4329995	5.33938	1.4781	6.52537	2.78214e-09	L2P	S1 RNA binding domain containing protein, expressed
LOC_Os02g40500.1	4329999	18.7567	11.6549	20.728	0.00138582	L2P	OsGrx_C2.1 - glutaredoxin subgroup I, expressed
LOC_Os02g40510.1	4330000	54.5054	43.4458	118.047	8.18595e-70	L2P	response regulator receiver domain containing protein, expressed
LOC_Os02g40664.1	4330003	1.43414	0.794026	2.22743	0.00415304	CLP	zinc finger family protein, putative, expressed
LOC_Os02g40700.1	4330006	13.4633	13.3073	64.8198	9.31968e-20	CLP	enzyme of the cupin superfamily protein, putative, expressed
LOC_Os02g40730.1	4330008	0.858195	4.38945	3.36523	2.87491e-05	CHP	ammonium transporter protein, putative, expressed
LOC_Os02g40810.1	4330014	64.4606	65.0715	39.4431	0.00175248	CHP	Zinc finger, ZZ type domain containing protein, expressed
LOC_Os02g40860.1	4330018	71.9092	58.1566	77.5686	4.82591e-13	L2P	CK1_CaseinKinase_1.5 - CK1 includes the casein kinase 1 kinases, expressed
LOC_Os02g40880.1	4330020	154.483	90.7653	104.338	5.85991e-19	L2P	ribosomal protein L14, putative, expressed
LOC_Os02g40890.1	4330021	46.3433	25.2958	16.7055	4.94653e-05	CLP	GLTP domain containing protein, putative, expressed
LOC_Os02g40900.1	4330022	14.9736	32.8751	4.90594	4.03009e-31	H2P	RNA recognition motif containing protein, putative, expressed
LOC_Os02g40900.2	4330022	12.4475	13.6331	5.74704	0.00134684	CHP	RNA recognition motif containing protein, putative, expressed
LOC_Os02g41470.3	4330025	3.5505	6.62153	4.97153	0.00271492	CHP	tRNA synthetases class II domain containing protein, expressed
LOC_Os02g41590.1	4330032	79.1829	48.2478	65.0466	1.02959e-23	L2P	kinase, pfkB family, putative, expressed
LOC_Os02g41630.2	4330034	12.0127	34.848	34.7272	6.14158e-20	CHP	phenylalanine ammonia-lyase, putative, expressed
LOC_Os02g41820.1	4330046	266.598	220.961	379.929	2.51487e-28	L2P	expressed protein
LOC_Os02g41840.1	4330048	0.0766389	1.01836	0	0.00443989	H2P	DUF584 domain containing protein, putative, expressed
LOC_Os02g41860.2	4330049	45.1081	94.6802	102.602	5.87712e-16	CHP	aquaporin protein, putative, expressed
LOC_Os02g41890.1	4330050	5.77306	2.38156	11.6877	5.04949e-28	L2P	phytosulfokine receptor precursor, putative, expressed
LOC_Os02g41954.1	9266251	1.8382	13.8994	5.82194	2.06885e-23	H2P	gibberellin 2-beta-dioxygenase 7, putative, expressed
LOC_Os02g42150.1	4330063	0.889397	2.11038	1.167	0.00289982	CHP	OsWAK14 - OsWAK receptor-like protein kinase, expressed
LOC_Os02g42210.1	4330066	7.71622	5.40971	8.53187	0.00675441	CLP	membrane-associated salt-inducible protein like, putative, expressed
LOC_Os02g42220.1	9267947	21.7981	36.4107	9.99502	7.59184e-40	H2P	transposon protein, putative, unclassified, expressed
LOC_Os02g42290.3	4330071	11.8111	11.6773	22.9983	0.00404611	CLP	OsClp3 - Putative Clp protease homologue, expressed
LOC_Os02g42300.1	4330072	2.42353	0.844284	2.80295	7.98604e-07	L2P	expressed protein
LOC_Os02g42310.1	4330073	1.92685	0.2602	0.297693	0.0015794	CLP	OsSCP8 - Putative Serine Carboxypeptidase homologue, expressed
LOC_Os02g42314.2	4330074	56.0026	41.8906	42.1191	0.00550075	CLP	ubiquitin-conjugating enzyme, putative, expressed
LOC_Os02g42330.1	4330076	2.38721	3.68003	0.2965	0.000719948	CHP	nitrilase, putative, expressed
LOC_Os02g42370.1	4330078	22.7297	15.7944	13.8293	0.000675689	CLP	receptor-like protein kinase 2 precursor, putative, expressed
LOC_Os02g42540.1	4330092	59.0683	69.5662	50.1495	0.00193047	H2P	expressed protein
LOC_Os02g42570.1	4330096	204.388	349.527	189.751	4.00183e-79	H2P	ferredoxin-thioredoxin reductase, variable chain, putative, expressed
LOC_Os02g42585.1	9268771	6.40486	6.30877	38.271	6.69954e-34	CLP	AP2 domain containing protein, expressed
LOC_Os02g42690.1	4330106	0.251482	1.29953	0.59737	0.00804557	CHP	zinc finger, C3HC4 type domain containing protein, expressed
LOC_Os02g42860.1	4330120	24.823	18.6825	19.6036	0.00149292	CLP	DEAD-box ATP-dependent RNA helicase, putative, expressed
LOC_Os02g42880.1	4330124	1.27896	13.8081	5.56974	1.52796e-17	H2P	remorin C-terminal domain containing protein, putative, expressed
LOC_Os02g42890.1	4330125	98.7325	94.2366	32.2515	4.66554e-06	CHP	cytochrome b561, putative, expressed
LOC_Os02g42940.1	4330129	214.018	216.127	125.931	2.5031e-09	CHP	MSP domain containing protein, expressed
LOC_Os02g42960.1	4330131	343.187	365.248	235.791	9.88835e-15	H2P	thylakoid lumenal protein, putative, expressed
LOC_Os02g43020.1	4330134	295.36	260.575	119.387	9.79391e-09	CHP	heat shock protein STI, putative, expressed
LOC_Os02g43040.1	9271984	4.35501	9.08833	4.35015	2.32492e-09	H2P	expressed protein
LOC_Os02g43090.3	4330138	5.33147	3.94932	8.44289	0.000369507	CLP	myristoyl-acyl carrier protein thioesterase, chloroplast precursor, putative, expressed
LOC_Os02g43180.2	4330145	4.91646	6.33291	0	0.00972597	CHP	OsGrx_C3 - glutaredoxin subgroup I, expressed
LOC_Os02g43330.1	4330155	40.7644	88.4484	28.6908	4.00848e-65	H2P	homeobox associated leucine zipper, putative, expressed
LOC_Os02g43350.1	4330159	87.0366	103.903	96.2429	3.31057e-05	CHP	OsFtsH7 FtsH protease, homologue of AtFtsH7, expressed
LOC_Os02g43360.1	4330160	6.76874	19.0417	8.11164	1.07391e-10	H2P	cytochrome b5-like Heme/Steroid binding domain containing protein, expressed
LOC_Os02g43500.1	4330168	310.332	318.602	223.89	1.15297e-07	CHP	OR, putative, expressed
LOC_Os02g43519.1	4330169	20.9966	25.7288	13.732	7.19138e-09	H2P	expressed protein
LOC_Os02g43550.1	4330172	1.677	3.44866	0.632307	0.00763433	CHP	cyclin, putative, expressed
LOC_Os02g43560.1	4330173	0.23404	1.26987	0.259438	2.08734e-06	H2P	OsWRKY34 - Superfamily of TFs having WRKY and zinc finger domains, expressed
LOC_Os02g43590.1	4330174	26.8637	31.4772	19.5315	0.000239295	H2P	ELMO/CED-12 family protein, putative, expressed
LOC_Os02g43600.1	9272428	59.125	103.485	69.4675	1.92769e-21	H2P	50S ribosomal protein L19, chloroplast precursor, putative, expressed
LOC_Os02g43700.1	4330182	3.3812	11.2729	8.9629	9.18637e-10	CHP	triacylglycerol lipase like protein, putative, expressed
LOC_Os02g43860.1	4330195	3.14775	3.29816	16.7231	1.11652e-13	CLP	amino acid permease, putative, expressed
LOC_Os02g43870.1	4330196	0.903339	3.62007	1.703	1.39631e-05	H2P	inactive receptor kinase At2g26730 precursor, putative, expressed
LOC_Os02g43906.1	4330198	26.9137	17.6831	20.7107	0.000546793	CLP	ceramide kinase-related, putative, expressed
LOC_Os02g43912.1	4330198	13.3995	6.60574	9.88301	0.000391891	CLP	ceramide kinase-related, putative
LOC_Os02g43940.1	4330202	0.282563	1.81474	0.447465	0.00103138	H2P	AP2 domain containing protein, expressed
LOC_Os02g44102.1	4330210	12.4428	7.98808	9.43047	0.00419459	CLP	remorin C-terminal domain containing protein, putative, expressed
LOC_Os02g44220.1	4330220	53.8378	73.7908	67.6375	0.000107376	CHP	peroxisomal biogenesis factor 19, putative, expressed
LOC_Os02g44270.1	4330223	3.16403	1.11752	1.38222	0.000234313	CLP	expressed protein
LOC_Os02g44300.3	4330225	0.604771	0	0.410448	0.00830334	CLP	MSP domain containing protein, expressed
LOC_Os02g44360.1	4330230	39.711	28.3152	68.7317	2.2396e-44	L2P	scarecrow transcription factor family protein, putative, expressed
LOC_Os02g44370.1	4330231	25.7426	23.0467	62.7099	2.41439e-34	CLP	scarecrow, putative, expressed
LOC_Os02g44380.2	4330232	1.3213	1.15603	4.02981	1.28945e-05	CLP	WD domain containing protein, putative, expressed
LOC_Os02g44500.1	4330235	307.762	374.801	617.732	9.22824e-12	CLP	glutathione peroxidase, putative, expressed
LOC_Os02g44510.1	4330236	37.8243	27.6193	27.4993	3.90135e-05	CLP	UDP-glucose glycoprotein glucosyltransferase 1 precursor, putative, expressed
LOC_Os02g44570.1	4330240	2.07877	4.37354	0.781834	7.42574e-10	H2P	mitochondrial carrier protein, putative, expressed
LOC_Os02g44610.1	-	3.10791	2.11564	9.96437	9.28841e-14	CLP	protein kinase, putative, expressed
LOC_Os02g44630.3	4330248	11.3506	24.9189	23.8361	5.92933e-07	CHP	aquaporin protein, putative, expressed
LOC_Os02g44642.1	4330249	3.30839	5.95308	5.48042	0.00427017	CHP	STE_MEKK_ste11_MAP3K.10 - STE kinases include homologs to sterile 7, sterile 11 and sterile 20 from yeast, expressed
LOC_Os02g44690.1	4330253	230.323	238.327	159.753	8.54908e-05	CHP	HSPC171 protein, putative, expressed
LOC_Os02g44710.1	4330255	0.170896	1.60851	0.27063	0.00581212	CHP	expressed protein
LOC_Os02g44720.1	4330256	2.01792	5.32018	0.760849	0.000110167	H2P	expressed protein
LOC_Os02g44770.1	4330259	2.32601	1.07318	1.45803	0.00609267	CLP	uncharacterized mscS family protein, putative, expressed
LOC_Os02g44780.3	4330260	20.1002	29.0074	13.2193	1.71672e-09	H2P	polyprenyl synthetase, putative, expressed
LOC_Os02g44860.1	4330264	1.41552	3.79801	0.603512	1.42988e-05	H2P	GDSL-like lipase/acylhydrolase, putative, expressed
LOC_Os02g44870.1	4330265	121.676	237.238	243.219	2.85708e-32	CHP	dehydrin, putative, expressed
LOC_Os02g44910.1	4330269	17.7892	20.0573	12.3208	0.00850535	CHP	transmembrane protein, putative, expressed
LOC_Os02g44940.1	4330272	9.04536	23.1685	26.1887	0.00313934	CHP	RALFL8 - Rapid ALkalinization Factor RALF family protein precursor, expressed
LOC_Os02g44980.1	4330274	69.3596	81.5113	54.6482	1.51934e-09	H2P	transmembrane amino acid transporter protein, putative, expressed
LOC_Os02g45000.1	4330276	6.48758	13.6994	11.8665	0.000126747	CHP	expressed protein
LOC_Os02g45070.1	4330281	0.0631782	0.722903	0.133398	4.159e-05	H2P	PINHEAD, putative, expressed
LOC_Os02g45160.1	4330288	0.0530309	3.02419	0	2.0603e-25	H2P	aluminum-activated malate transporter, putative, expressed
LOC_Os02g45170.1	4330291	27.9537	7.71498	14.3389	1.71522e-53	L2P	helix-loop-helix DNA-binding protein, putative, expressed
LOC_Os02g45180.1	4330292	104.329	74.3596	57.2437	0.00157764	CLP	ORM1, putative, expressed
LOC_Os02g45240.1	4330296	49.925	48.5427	16.5522	0.000116891	CHP	zinc finger family protein, putative, expressed
LOC_Os02g45250.1	4330297	13.276	9.40534	16.1258	1.46876e-09	L2P	homeobox and START domains containing protein, putative, expressed
LOC_Os02g45320.1	4330301	35.248	24.8778	32.5667	1.17757e-07	L2P	OsFBX58 - F-box domain containing protein, expressed
LOC_Os02g45380.1	4330303	0.839384	0	0.419762	0.0012656	CLP	MATE domain containing protein, expressed
LOC_Os02g45520.1	4330310	27.6255	20.6988	102.689	3.68969e-123	L2P	uncharacterized membrane protein, putative, expressed
LOC_Os02g45540.1	9267465	33.9654	53.0405	33.3178	2.18128e-16	H2P	synthase, putative, expressed
LOC_Os02g45650.1	4330318	53.995	41.6701	51.07	2.70541e-07	L2P	peptidase, putative, expressed
LOC_Os02g45670.1	9272080	101.004	127.814	273.494	3.95643e-26	CLP	myb-like DNA-binding domain containing protein, expressed
LOC_Os02g45690.1	4330322	13.9751	25.1028	12.487	3.77663e-18	H2P	uncharacterized mscS family protein, putative, expressed
LOC_Os02g45710.1	4330324	18.1011	87.0206	15.4427	9.90522e-144	H2P	zinc finger, C3HC4 type domain containing protein, expressed
LOC_Os02g45760.1	4330327	2.40615	1.91991	10.5345	1.44807e-10	CLP	chitin-inducible gibberellin-responsive protein 2, putative, expressed
LOC_Os02g45780.1	4330329	3.14514	5.54384	1.01646	0.00019898	H2P	zinc finger, C3HC4 type domain containing protein, expressed
LOC_Os02g45930.1	4330344	24.9068	37.2611	14.1946	9.67296e-12	H2P	expressed protein
LOC_Os02g45980.1	4330348	1.45313	0.882397	2.93214	0.00019898	CLP	ZR1 protein, putative, expressed
LOC_Os02g46030.1	4330349	5.53533	5.95548	19.6452	2.87565e-08	CLP	MYB family transcription factor, putative, expressed
LOC_Os02g46100.1	4330352	2.63536	7.55294	3.55962	3.24827e-05	H2P	RING-H2 finger protein, putative, expressed
LOC_Os02g46130.1	4330354	56.6151	39.7569	43.0798	1.40164e-10	L2P	tRNA synthetases class II domain containing protein, expressed
LOC_Os02g46150.1	4330356	15.8135	10.8154	23.2344	1.58677e-10	L2P	GAMM1 protein-like, putative, expressed
LOC_Os02g46180.1	4330358	22.2524	8.01246	0	0.000239879	CLP	DUF581 domain containing protein, expressed
LOC_Os02g46220.1	4330360	37.5029	54.3184	28.768	9.17819e-16	H2P	expressed protein
LOC_Os02g46340.1	4330365	4.41847	6.73626	21.2954	0.00102407	CLP	RING-H2 finger protein ATL3J, putative, expressed
LOC_Os02g46380.1	4330368	8.44792	2.07879	4.5468	6.23853e-10	L2P	purine permease, putative, expressed
LOC_Os02g46420.1	4330369	11.2759	32.3691	29.0354	4.14324e-15	CHP	transposon protein, putative, unclassified, expressed
LOC_Os02g46460.1	4330372	2.3344	3.39512	0.110351	0.000197248	CHP	peptide transporter PTR2, putative, expressed
LOC_Os02g46460.2	4330372	0	0.426952	0	0.00443989	H2P	peptide transporter PTR2, putative, expressed
LOC_Os02g46480.1	4330375	216.528	125.876	202.087	2.60406e-39	L2P	expressed protein
LOC_Os02g46600.1	4330383	3.50936	6.56915	2.33764	8.2134e-09	H2P	RING-H2 finger protein ATL5G, putative, expressed
LOC_Os02g46640.1	4330387	36.8933	53.74	29.5131	2.20394e-10	H2P	heat shock protein DnaJ, putative, expressed
LOC_Os02g46650.1	4330388	8.78895	3.00486	7.18356	5.03577e-12	L2P	ubiquitin carboxyl-terminal hydrolase domain containing protein, expressed
LOC_Os02g46660.1	4330389	62.113	88.9548	81.1088	1.48982e-06	CHP	SNARE associated Golgi protein, putative, expressed
LOC_Os02g46800.1	-	1.85849	2.40093	18.6396	0.00969272	CLP	hypothetical protein
LOC_Os02g46930.1	4330404	5.83057	3.79307	13.3305	4.78617e-11	L2P	jmjC domain containing protein, expressed
LOC_Os02g46940.1	-	3.31252	2.01381	6.06854	0.0029963	CLP	MYB family transcription factor, putative, expressed
LOC_Os02g46962.1	4330406	20.4663	14.5183	24.0907	3.31927e-07	L2P	VHS and GAT domain containing protein, expressed
LOC_Os02g46970.1	4330407	3.23161	1.24467	14.7964	7.94496e-29	L2P	AMP-binding domain containing protein, expressed
LOC_Os02g46980.1	4330408	7.03515	13.6109	13.0185	0.000648291	CHP	pentatricopeptide, putative, expressed
LOC_Os02g46990.1	4330409	7.0596	3.75533	11.344	5.54445e-12	L2P	AAA-type ATPase family protein, putative, expressed
LOC_Os02g47020.1	4330413	1882.5	2934.96	2522.06	0	H2P	phosphoribulokinase/Uridine kinase family protein, expressed
LOC_Os02g47120.1	4330423	86.0473	73.3193	79.1295	1.52984e-06	L2P	region found in RelA/SpoT proteins containing protein, expressed
LOC_Os02g47130.1	-	13.5042	6.4498	10.4607	6.30626e-12	L2P	expressed protein
LOC_Os02g47190.1	4330431	14.149	5.65934	13.3756	3.37417e-13	L2P	MYB family transcription factor, putative, expressed
LOC_Os02g47200.1	4330432	38.9934	60.1479	49.4748	2.00259e-08	CHP	transposon protein, putative, unclassified, expressed
LOC_Os02g47310.1	4330437	109.262	123.997	108.743	0.00512596	CHP	Cyclopropane-fatty-acyl-phospholipid synthase, putative, expressed
LOC_Os02g47450.1	4330447	8.51097	6.91434	17.4062	6.08334e-07	CLP	expressed protein
LOC_Os02g47510.1	4330451	81.8484	256.433	178.575	1.01815e-248	H2P	9-cis-epoxycarotenoid dioxygenase 1, chloroplast precursor, putative, expressed
LOC_Os02g47560.1	4330452	208.289	108.228	287.852	2.20525e-269	L2P	DNA-binding protein, putative, expressed
LOC_Os02g47580.1	4330454	82.9142	66.344	70.5578	1.31675e-06	L2P	expressed protein
LOC_Os02g47590.1	9269231	45.3317	63.1584	33.2266	2.05923e-15	H2P	ornithine carbamoyltransferase, putative, expressed
LOC_Os02g47600.1	4330457	49.263	43.7813	68.5702	8.74908e-06	CLP	soluble inorganic pyrophosphatase, putative, expressed
LOC_Os02g47605.1	-	5.4733	8.85052	5.02164	1.60641e-07	H2P	expressed protein
LOC_Os02g47610.1	4330458	11.4165	15.9491	8.72419	0.00115809	H2P	nmrA-like family domain containing protein, expressed
LOC_Os02g47620.1	4330459	3.12796	0.879655	4.79617	5.01187e-08	L2P	hydrolase, alpha/beta fold family domain containing protein, expressed
LOC_Os02g47620.2	4330459	5.70284	4.28312	10.2875	0.000436652	CLP	hydrolase, alpha/beta fold family domain containing protein, expressed
LOC_Os02g47640.1	4330460	11.2892	13.5394	7.06903	0.000600203	CHP	OsFBT4 - F-box and tubby domain containing protein, expressed
LOC_Os02g47760.1	4330465	5.27572	4.43833	10.8501	4.56625e-05	CLP	AAA-type ATPase family protein, putative, expressed
LOC_Os02g47780.1	4330467	0.732134	0	0.891849	0.00443989	L2P	hydrolase, alpha/beta fold family domain containing protein, expressed
LOC_Os02g47800.1	4330469	178.036	255.754	170.839	3.66759e-56	H2P	monodehydroascorbate reductase, putative, expressed
LOC_Os02g47810.1	4330470	0.495598	1.84591	0.784827	0.00489929	CHP	dof zinc finger domain containing protein, putative, expressed
LOC_Os02g47890.1	4330478	3.49034	2.70544	8.29093	0.00041712	CLP	expressed protein
LOC_Os02g47900.1	4330479	25.0031	23.9217	33.8743	0.00289982	CLP	SET domain protein SDG117, putative, expressed
LOC_Os02g47930.1	4330481	0.803092	2.24935	0.224431	0.000216256	H2P	expressed protein
LOC_Os02g47970.1	4330484	29.9459	23.1216	20.8365	1.26961e-05	CLP	calpain, putative, expressed
LOC_Os02g47980.1	4330485	5.09513	12.6769	7.0725	1.14915e-07	H2P	DUF617 domain containing protein, expressed
LOC_Os02g48080.1	4330489	24.9864	8.38421	10.4916	6.48301e-19	CLP	cysteine-rich receptor-like protein kinase 7 precursor, putative, expressed
LOC_Os02g48100.1	4330491	12.6798	6.6633	5.95582	0.00280592	CLP	DEAD-box ATP-dependent RNA helicase, putative, expressed
LOC_Os02g48110.1	4330492	64.5543	50.3476	39.2496	0.00687785	CLP	DnaK family protein, putative, expressed
LOC_Os02g48130.1	4330495	0.891536	2.02927	0.549046	0.00883174	CHP	uncharacterized protein At1g26090, chloroplast precursor, putative, expressed
LOC_Os02g48150.1	4330497	9.38387	27.1883	7.03907	2.83907e-26	H2P	expressed protein
LOC_Os02g48184.1	4330500	6.89809	11.5964	5.36258	6.27529e-05	H2P	expressed protein
LOC_Os02g48350.1	4330511	10.3978	17.1092	2.4622	5.40757e-15	H2P	diacylglycerol O-acyltransferase, putative, expressed
LOC_Os02g48630.1	4330530	57.8097	17.761	13.7585	1.65661e-38	CLP	expressed protein
LOC_Os02g48710.1	4330538	22.2473	4.99354	9.5218	8.40613e-10	CLP	expressed protein
LOC_Os02g48720.1	4330539	10.2161	6.66894	8.40703	0.00525031	CLP	mitochondrial carrier protein, putative, expressed
LOC_Os02g48740.1	4330541	32.7275	23.8042	23.1244	0.000158876	CLP	fimbrin-like protein 2, putative, expressed
LOC_Os02g48830.1	4330548	5.46578	7.46719	3.76574	0.00196346	H2P	microtubule associated protein, putative, expressed
LOC_Os02g48870.1	4330552	0.535928	2.22541	0.141449	5.29923e-06	H2P	aspartic proteinase nepenthesin-2 precursor, putative, expressed
LOC_Os02g48880.1	4330553	4.84277	7.50748	2.84848	5.65672e-07	H2P	chloride transporter, chloride channel family, putative, expressed
LOC_Os02g48900.1	4330554	11.151	27.4243	21.2415	6.27667e-16	CHP	aspartic proteinase nepenthesin-1 precursor, putative, expressed
LOC_Os02g48900.2	4330554	1.75343	4.48335	2.22138	3.01427e-06	H2P	aspartic proteinase nepenthesin-1 precursor, putative, expressed
LOC_Os02g49080.1	4330567	131.418	177.208	119.603	6.39263e-25	H2P	KH domain containing protein, putative, expressed
LOC_Os02g49190.1	4330573	61.9074	67.2057	37.3288	2.66112e-05	CHP	SWI/SNF-related matrix-associated actin-dependent regulator of chromatin subfamily B member 1, putative, expressed
LOC_Os02g49310.1	4330580	5.70682	12.3186	11.4396	5.12327e-05	CHP	AGC_PVPK_like_kin82y.7 - ACG kinases include homologs to PKA, PKG and PKC, expressed
LOC_Os02g49320.1	4330581	181.241	169.661	80.4241	7.77825e-08	CHP	sucrase-related, putative, expressed
LOC_Os02g49360.1	4330585	9.3999	4.93359	8.51837	4.70741e-05	L2P	RNA methyltransferase domain-containing protein 2, putative, expressed
LOC_Os02g49440.1	4330589	21.6155	45.3084	47.4403	3.39742e-07	CHP	dof zinc finger domain containing protein, putative, expressed
LOC_Os02g49470.1	4330592	79.9804	91.4761	237.6	1.26312e-18	CLP	tic20 protein-related, putative, expressed
LOC_Os02g49480.1	4330593	6.2378	2.10455	38.4322	1.8618e-60	L2P	helix-loop-helix DNA-binding domain containing protein, expressed
LOC_Os02g49520.1	4330595	6.59143	6.43622	12.937	3.53378e-05	CLP	armadillo/beta-catenin repeat family protein, putative, expressed
LOC_Os02g49550.1	9268797	3.12227	7.35371	5.25834	0.000345003	CHP	zinc finger, C3HC4 type domain containing protein, expressed
LOC_Os02g49570.1	4330599	44.5168	31.0601	99.8137	9.18044e-77	L2P	OsProtIV1 - Putative Protease IV homologue; Domain 2 is a SPH, expressed
LOC_Os02g49680.1	4330608	39.9536	74.4676	34.4523	2.03599e-36	H2P	arsenate reductase, putative, expressed
LOC_Os02g49700.3	4330610	1.03511	3.56594	0.971375	1.35533e-07	H2P	homeobox associated leucine zipper, putative, expressed
LOC_Os02g49780.1	4330616	61.2405	35.1386	59.1204	2.37964e-19	L2P	expressed protein
LOC_Os02g49820.1	4330618	13.9091	20.2875	14.7064	8.00891e-05	H2P	RNA recognition motif family protein, expressed
LOC_Os02g49860.1	4330624	3.26205	5.50028	0.704423	0.000719855	CHP	AWPM-19-like membrane family protein, putative, expressed
LOC_Os02g49870.2	4330625	6.20404	11.0497	10.7716	0.0080117	CHP	expressed protein
LOC_Os02g49880.1	4330626	1.04621	4.35213	1.11944	1.14423e-13	H2P	CCT/B-box zinc finger protein, putative, expressed
LOC_Os02g49920.1	4330627	7.66132	15.956	11.0009	3.98267e-09	H2P	3-ketoacyl-CoA synthase, putative, expressed
LOC_Os02g49992.1	4330633	1.84236	1.17054	3.1567	8.48609e-06	CLP	expressed protein
LOC_Os02g49992.3	4330633	0.564982	0.164635	1.08306	9.10271e-06	L2P	expressed protein
LOC_Os02g50010.1	4330635	52.252	59.0874	36.4346	5.64874e-06	H2P	APO, putative, expressed
LOC_Os02g50100.1	4330640	12.2305	20.577	18.167	0.00030234	CHP	SET domain-containing protein, putative, expressed
LOC_Os02g50130.1	4330642	36.0435	127.135	39.4792	4.84126e-122	H2P	hydrolase, NUDIX family, domain containing protein, expressed
LOC_Os02g50230.1	4330648	27.1062	31.9398	24.4444	0.00797623	H2P	peptidase, putative, expressed
LOC_Os02g50240.1	4330649	163.969	144.858	160.534	2.58839e-06	L2P	glutamine synthetase, catalytic domain containing protein, expressed
LOC_Os02g50270.1	4330651	49.5185	50.2595	24.395	4.02179e-05	CHP	ankyrin repeat-containing protein, putative, expressed
LOC_Os02g50330.1	4330655	20.6591	7.49132	10.6056	7.51002e-32	L2P	RNA-dependent RNA polymerase, putative, expressed
LOC_Os02g50350.1	4330657	5.45158	1.91639	0.959233	0.00274321	CLP	dihydroorotate dihydrogenase protein, putative, expressed
LOC_Os02g50360.1	4330658	63.1625	44.5844	42.3789	7.95286e-09	CLP	nicalin, putative, expressed
LOC_Os02g50370.1	4330659	18.5378	13.097	15.1599	2.58842e-07	L2P	helicase domain-containing protein, putative, expressed
LOC_Os02g50372.1	4330661	2.56524	0.579702	2.57003	2.37179e-05	L2P	expressed protein
LOC_Os02g50374.1	-	1.69187	8.32639	7.74002	0.00233602	CHP	expressed protein
LOC_Os02g50460.1	4330663	0.100707	0.167271	3.82748	9.73e-05	CLP	immediate-early fungal elicitor protein CMPG1, putative, expressed
LOC_Os02g50480.1	-	14.2731	9.2676	9.42407	0.000107641	CLP	histidine kinase, putative, expressed
LOC_Os02g50490.1	4330667	4.08662	3.0625	8.95559	4.32078e-05	CLP	endoglucanase, putative, expressed
LOC_Os02g50550.1	4330669	32.4254	21.6977	16.3538	0.000112919	CLP	dynamin, putative, expressed
LOC_Os02g50570.1	4330671	2.0396	1.81204	8.60055	2.16843e-10	CLP	retrotransposon protein, putative, unclassified, expressed
LOC_Os02g50620.1	4330673	240.241	202.071	350.687	1.65105e-58	L2P	dehydrogenase E1 component domain containing protein, expressed
LOC_Os02g50700.1	4330678	2.93096	6.97783	0.696218	0.000462967	H2P	expressed protein
LOC_Os02g50710.1	4330679	9.08597	21.5826	4.17731	2.52148e-09	H2P	expressed protein
LOC_Os02g50790.1	4330686	15.4743	12.088	12.9215	0.00624722	CLP	nuclear-pore anchor, putative, expressed
LOC_Os02g50790.2	4330686	4.51141	4.83822	10.6882	0.00975497	CLP	nuclear-pore anchor, putative, expressed
LOC_Os02g50799.1	4330687	10.7559	8.32128	14.3986	8.40668e-06	CLP	nuclear-pore anchor, putative, expressed
LOC_Os02g50805.1	-	8.3211	5.69599	27.792	2.31653e-13	CLP	transposon protein, putative, CACTA, En/Spm sub-class, expressed
LOC_Os02g50820.1	4330689	1.188	0.146165	0.522585	0.000957918	CLP	nucleobase-ascorbate transporter, putative, expressed
LOC_Os02g50845.1	9269868	7.51202	3.72338	13.9353	1.33067e-08	L2P	expressed protein
LOC_Os02g50850.1	4330692	10.2354	8.02885	9.62624	0.00103094	L2P	BAH domain containing protein, putative, expressed
LOC_Os02g50860.1	4330693	143.896	102.553	75.5898	0.000133613	CLP	ras-related protein, putative, expressed
LOC_Os02g51020.1	4330704	167.412	161.842	100.488	0.0050119	CHP	expressed protein
LOC_Os02g51060.1	-	5.02185	1.49394	2.19586	3.20869e-06	CLP	CSLA6 - cellulose synthase-like family A; mannan synthase, expressed
LOC_Os02g51070.1	4330709	74.7806	124.039	79.3388	2.09074e-76	H2P	starch synthase, putative, expressed
LOC_Os02g51080.1	4330711	135.846	250.397	127.952	1.46007e-146	H2P	FAD binding domain containing protein, expressed
LOC_Os02g51100.1	4330712	70.4283	72.8761	43.1655	0.000147164	CHP	arsenical pump-driving ATPase, putative, expressed
LOC_Os02g51110.1	4330713	108.366	30.9397	137.953	4.28975e-201	L2P	aquaporin protein, putative, expressed
LOC_Os02g51140.1	4330717	11.9245	11.1452	19.2036	0.00257204	CLP	N-rich protein, putative, expressed
LOC_Os02g51150.1	4330718	14.9858	25.8959	19.0508	3.08073e-07	H2P	sphingolipid C4-hydroxylase SUR2, putative, expressed
LOC_Os02g51350.1	4330727	68.207	16.8849	39.6539	4.17276e-120	L2P	OsFBK10 - F-box domain and kelch repeat containing protein, expressed
LOC_Os02g51390.2	4330729	0.363546	1.52973	0.498949	1.86184e-05	H2P	expressed protein
LOC_Os02g51420.1	9272161	35.412	54.4329	20.6604	5.52207e-06	H2P	hypothetical protein
LOC_Os02g51470.1	-	39.9726	84.5316	33.46	3.24967e-64	H2P	ATP synthase F1, delta subunit family protein, putative, expressed
LOC_Os02g51470.3	-	25.2994	45.6192	33.2772	1.87174e-10	H2P	ATP synthase F1, delta subunit family protein, putative, expressed
LOC_Os02g51480.1	4330740	13.0296	24.6868	9.37895	3.25689e-20	H2P	PPR repeat domain containing protein, putative, expressed
LOC_Os02g51500.2	4330742	24.2292	28.0033	13.9089	0.00257204	CHP	membrane-anchored ubiquitin-fold protein, putative, expressed
LOC_Os02g51500.3	4330742	13.8188	17.6559	7.45476	0.00135434	CHP	membrane-anchored ubiquitin-fold protein, putative, expressed
LOC_Os02g51570.1	4330746	92.5517	123.428	61.1144	1.15277e-22	H2P	peptidyl-prolyl cis-trans isomerase, FKBP-type, putative, expressed
LOC_Os02g51670.1	4330752	276.475	277.463	863.643	0	CLP	ethylene-responsive transcription factor, putative, expressed
LOC_Os02g51710.1	4330755	0.234757	1.9063	0.49568	0.00142138	CHP	wound/stress protein, putative, expressed
LOC_Os02g51750.1	4330759	9.34557	18.5184	6.52351	5.4302e-12	H2P	annexin, putative, expressed
LOC_Os02g51790.1	4330763	41.5987	52.6152	31.8457	2.05845e-09	H2P	ribosomal protein L29, putative, expressed
LOC_Os02g51850.1	4330769	4.19968	9.16788	4.4654	8.85975e-06	H2P	OsAPRL3 adenosine 5'-phosphosulfate reductase-like OsAPRL3, expressed
LOC_Os02g51910.1	4330774	1.21823	2.52931	0.819903	0.000323738	H2P	cytokinin-O-glucosyltransferase 2, putative, expressed
LOC_Os02g52010.1	4330780	99.3254	21.6656	246.235	0	L2P	phosphate-induced protein 1 conserved region domain containing protein, expressed
LOC_Os02g52150.2	4330786	38.2294	53.7412	20.8937	7.76576e-22	H2P	heat shock 22 kDa protein, mitochondrial precursor, putative, expressed
LOC_Os02g52190.1	4330791	0.612996	3.25815	1.26196	5.44729e-05	H2P	helix-loop-helix DNA-binding protein, putative, expressed
LOC_Os02g52210.2	4330793	2.80972	6.86899	4.39167	3.5542e-06	CHP	zinc finger, C3HC4 type domain containing protein, expressed
LOC_Os02g52260.1	4330797	168.052	220.655	104.04	2.01991e-36	H2P	expressed protein
LOC_Os02g52270.1	4330798	62.9181	39.5604	66.7913	9.16804e-13	L2P	heat shock protein DnaJ, putative, expressed
LOC_Os02g52290.1	4330800	839.81	537.978	513.82	5.18846e-47	CLP	peptidyl-prolyl cis-trans isomerase, FKBP-type, putative, expressed
LOC_Os02g52300.1	4330801	1.82047	3.86824	0.623328	4.912e-05	H2P	CPuORF38 - conserved peptide uORF-containing transcript, expressed
LOC_Os02g52340.1	4330805	59.1255	66.5686	21.1558	1.19712e-14	H2P	OsMADS22 - MADS-box family gene with MIKCc type-box, expressed
LOC_Os02g52370.1	4330807	11.9981	5.82609	3.11477	0.00806868	CLP	armadillo/beta-catenin repeat family protein, putative, expressed
LOC_Os02g52390.1	4330808	328.439	237.446	189.989	3.27566e-38	CLP	M16 domain containing zinc peptidase, putative, expressed
LOC_Os02g52430.1	4330812	2.43374	7.90511	5.13875	0.000309221	CHP	regulator of ribonuclease, putative, expressed
LOC_Os02g52480.1	4330816	37.0759	42.8429	27.6177	0.0019452	CHP	cyclin-dependent kinase inhibitor, putative, expressed
LOC_Os02g52560.1	4330821	35.9196	19.4152	24.1852	5.76536e-16	L2P	xyloglucan fucosyltransferase, putative, expressed
LOC_Os02g52650.1	4330828	102.446	155.473	83.2398	2.70914e-36	H2P	chlorophyll A-B binding protein, putative, expressed
LOC_Os02g52670.1	4330829	1.0395	4.31645	0.548714	1.47427e-05	H2P	AP2 domain containing protein, expressed
LOC_Os02g52770.1	4330837	34.5565	39.0072	13.9167	8.1618e-06	CHP	expressed protein
LOC_Os02g52780.1	4330838	30.5355	50.9484	17.6735	2.57664e-36	H2P	bZIP transcription factor, putative, expressed
LOC_Os02g52780.2	4330838	0.401414	1.65097	0.090811	0.00164343	H2P	bZIP transcription factor, putative, expressed
LOC_Os02g52860.1	4330845	210.189	204.207	327.149	5.59364e-26	CLP	phosphate carrier protein, mitochondrial precursor, putative, expressed
LOC_Os02g52920.1	4330850	27.0962	37.9847	16.0224	6.99205e-10	H2P	emp24/gp25L/p24 family protein, putative, expressed
LOC_Os02g52930.1	4330851	2.76332	9.63292	3.80872	2.6814e-12	H2P	integral membrane protein DUF6 containing protein, expressed
LOC_Os02g52940.2	4330852	20.4685	31.8312	9.37459	2.86016e-18	H2P	soluble inorganic pyrophosphatase, putative, expressed
LOC_Os02g52950.1	4330853	3.39968	6.12363	3.01488	0.000365263	H2P	expressed protein
LOC_Os02g52990.1	4330855	26.066	36.6783	25.035	0.000532548	H2P	OsSAUR12 - Auxin-responsive SAUR gene family member, expressed
LOC_Os02g53060.1	4330861	75.4002	56.9929	48.3707	0.00726216	CLP	peptidase, T1 family, putative, expressed
LOC_Os02g53120.1	4330866	2.54583	1.2394	1.84201	0.00199091	CLP	Peptidase family C50, putative, expressed
LOC_Os02g53130.1	4330867	0.320681	0	1.94668	1.87078e-08	L2P	nitrate reductase, putative, expressed
LOC_Os02g53140.1	4330868	73.3248	64.0529	78.5102	8.81413e-08	L2P	COP1, putative, expressed
LOC_Os02g53180.2	4330873	3.91125	4.50309	0.861396	0.00183186	CHP	1-aminocyclopropane-1-carboxylate oxidase protein, putative, expressed
LOC_Os02g53320.1	4330880	2.34135	6.14546	0.961268	1.9425e-05	H2P	universal stress protein domain containing protein, putative, expressed
LOC_Os02g53350.1	4330883	4.69026	4.06456	13.7247	0.00230887	CLP	expressed protein
LOC_Os02g53420.1	4330888	141.438	94.3815	136.651	1.11622e-57	L2P	DnaK family protein, putative, expressed
LOC_Os02g53490.1	4330894	47.0662	78.438	27.2086	4.1806e-53	H2P	cation efflux family protein, putative, expressed
LOC_Os02g53510.1	4330896	18.9644	6.91012	13.8609	5.29172e-11	L2P	oxidoreductase/ transition metal ion binding protein, putative, expressed
LOC_Os02g53530.1	4330898	1.38386	6.47777	4.38296	2.37442e-05	CHP	ZOS2-17 - C2H2 zinc finger protein, expressed
LOC_Os02g53680.1	4330902	19.757	15.5867	17.7427	0.00486583	CLP	RPA1A - Putative single-stranded DNA binding complex subunit 1, expressed
LOC_Os02g53750.2	9268867	0.288212	1.50867	0.41492	5.7966e-06	H2P	tyrosine protein kinase domain containing protein, putative, expressed
LOC_Os02g53810.1	4330911	11.5322	6.19142	8.36255	6.7787e-06	L2P	expressed protein
LOC_Os02g53994.1	9266356	37.5263	47.4454	17.5914	6.77885e-08	H2P	DUF1771 domain containing protein, putative, expressed
LOC_Os02g54110.1	4330930	8.21248	6.26416	9.48364	6.43036e-05	L2P	expressed protein
LOC_Os02g54140.1	4330933	542.94	717.234	215.681	6.74769e-152	H2P	hsp20/alpha crystallin family protein, putative, expressed
LOC_Os02g54150.1	4330934	100.46	116.644	76.4345	2.48568e-16	H2P	SAC domain containing protein, putative, expressed
LOC_Os02g54240.1	-	6.40623	1.9473	0.298379	0.00731163	CLP	OsFBX62 - F-box domain containing protein
LOC_Os02g54254.1	4330940	6.24849	2.03638	0.463315	1.55027e-06	CLP	saccharopine dehydrogenase, putative, expressed
LOC_Os02g54360.1	-	13.3252	25.601	10.8214	9.99535e-08	H2P	enzyme of the cupin superfamily protein, putative, expressed
LOC_Os02g54470.1	4330946	136.662	154.81	86.5988	1.12833e-08	H2P	60S ribosomal protein L35a-3, putative, expressed
LOC_Os02g54580.1	4330955	61.9996	68.9133	42.0994	2.65798e-06	H2P	serine esterase family protein, putative, expressed
LOC_Os02g54600.1	4330957	5.39358	4.23849	10.6077	0.000130264	CLP	STE_MEK_ste7_MAP2K.5 - STE kinases include homologs to sterile 7, sterile 11 and sterile 20 from yeast, expressed
LOC_Os02g54640.1	4330959	1.34668	0.773219	5.88441	6.00169e-12	CLP	glutamate receptor, putative, expressed
LOC_Os02g54650.1	4330961	47.9698	49.25	29.9311	0.00159966	CHP	diacylglycerol kinase, putative, expressed
LOC_Os02g54700.2	4330963	176.24	135.129	182.363	2.81553e-20	L2P	RNA recognition motif containing protein, putative, expressed
LOC_Os02g54710.1	4330964	19.4555	27.6024	20.5798	0.00231027	CHP	expressed protein
LOC_Os02g54780.1	4330969	14.5728	22.887	15.423	1.88267e-08	H2P	CYPRO4, putative, expressed
LOC_Os02g54820.3	4330971	0.276107	1.96182	2.0769	0.00360223	CHP	trehalose-6-phosphate synthase, putative, expressed
LOC_Os02g54890.1	4330975	3.48223	12.9975	8.11676	1.34994e-15	H2P	UDP-glucuronate 4-epimerase, putative, expressed
LOC_Os02g54900.1	4330977	4.41873	3.14114	9.54594	1.10825e-08	CLP	STE_PAK_Ste20_STLK.2 - STE kinases include homologs to sterile 7, sterile 11 and sterile 20 from yeast, expressed
LOC_Os02g54910.1	4330978	21.7794	18.2681	22.8784	0.00183369	CLP	atATG18b, putative, expressed
LOC_Os02g54980.1	4330982	53.6832	52.1255	88.2377	3.06281e-11	CLP	pheophorbide a oxygenase, chloroplast precursor, putative, expressed
LOC_Os02g54990.2	4330983	410.861	373.028	541.72	6.98705e-47	L2P	TMS membrane protein/tumour differentially expressed protein, putative, expressed
LOC_Os02g55030.1	4330987	6.37084	3.0924	3.59329	0.00013859	CLP	hydrolase, NUDIX family, domain containing protein, expressed
LOC_Os02g55060.1	4330990	8.16776	14.3645	4.41292	1.39888e-05	H2P	cytochrome b5-like Heme/Steroid binding domain containing protein, expressed
LOC_Os02g55070.1	9267161	1.97271	0.41608	2.08265	3.61911e-05	L2P	expressed protein
LOC_Os02g55110.1	4330994	9.69066	7.46479	14.0116	4.74153e-10	L2P	expressed protein
LOC_Os02g55120.1	4330995	99.4778	163.288	85.3907	3.80635e-61	H2P	translation initiation factor IF-3, putative, expressed
LOC_Os02g55130.3	4330996	0.140601	0	1.06875	0.000353854	CLP	OsSCP10 - Putative Serine Carboxypeptidase homologue, expressed
LOC_Os02g55134.1	4330997	15.6858	6.76886	7.48851	0.00142674	CLP	cytochrome c oxidase copper chaperone, putative, expressed
LOC_Os02g55140.1	4330998	296.564	281.664	199.945	0.00267963	CHP	leucine aminopeptidase, chloroplast precursor, putative, expressed
LOC_Os02g55160.1	-	6.05731	6.05121	18.0378	0.000180517	CLP	expressed protein
LOC_Os02g55200.1	4331003	9.19643	9.26595	21.5171	2.59599e-05	CLP	expressed protein
LOC_Os02g55250.1	-	1.52738	6.04964	1.11635	4.34337e-10	H2P	BHLH transcription factor, putative
LOC_Os02g55260.1	4331005	3.52086	2.0258	4.09972	0.00142674	L2P	DEAD-box ATP-dependent RNA helicase, putative, expressed
LOC_Os02g55320.1	4331008	67.2422	41.919	19.393	1.29569e-05	CLP	two-component response regulator, putative, expressed
LOC_Os02g55340.1	4331010	40.3667	30.158	38.5384	5.20326e-17	L2P	WD domain and HEAT domain containing protein, putative, expressed
LOC_Os02g55420.1	4331017	190.645	186.81	134.203	0.00403599	CHP	aminotransferase, classes I and II, domain containing protein, expressed
LOC_Os02g55430.1	4331018	117.63	204.196	95.1492	4.31731e-113	H2P	alginate regulatory protein AlgP, putative, expressed
LOC_Os02g55460.1	9266501	6.73137	4.233	15.9239	1.21004e-06	CLP	expressed protein
LOC_Os02g55470.1	4331021	30.4866	23.3077	40.5107	1.39897e-07	L2P	alpha-1,6-mannosyl-glycoprotein 2-beta-N-acetylglucosaminyltransferase, putative
LOC_Os02g55480.1	4331022	2.70589	6.16882	4.41107	0.000293278	CHP	zinc finger, C3HC4 type domain containing protein, expressed
LOC_Os02g55480.2	4331022	1.40023	3.49971	1.26709	4.92232e-05	H2P	zinc finger, C3HC4 type domain containing protein, expressed
LOC_Os02g55520.1	4331024	3.77264	6.08305	2.77754	0.000109495	H2P	zinc finger, C3HC4 type domain containing protein, expressed
LOC_Os02g55610.1	4331033	0.913673	4.24925	0.723444	2.31827e-05	H2P	serine-rich protein, putative, expressed
LOC_Os02g55630.1	4331034	72.1104	83.7744	36.219	3.21341e-16	H2P	COBW domain containing protein, putative, expressed
LOC_Os02g55640.1	4331035	294.969	216.56	229.968	1.63426e-13	L2P	proteasome maturation factor UMP1 family protein, expressed
LOC_Os02g55880.1	4331043	95.5078	70.4532	75.2345	1.53151e-06	CLP	EF hand family protein, putative, expressed
LOC_Os02g55940.1	4331046	15.2615	12.5413	25.9685	1.72721e-07	CLP	ribosomal protein S15 containing protein, expressed
LOC_Os02g56000.1	4331050	58.3743	37.243	41.5396	1.01663e-10	L2P	26S protease regulatory subunit 6A, putative, expressed
LOC_Os02g56014.1	-	57.5614	42.8297	60.0459	0.000616778	L2P	40S ribosomal protein S30, putative, expressed
LOC_Os02g56040.1	4331058	44.6074	48.4304	32.9069	0.00146763	CHP	chaperone protein dnaJ, putative, expressed
LOC_Os02g56210.1	4331069	74.2778	91.304	68.9667	3.88439e-06	H2P	hydrolase, NUDIX family, domain containing protein, expressed
LOC_Os02g56219.1	4331070	39.4266	48.7195	30.5644	1.86544e-05	H2P	acetyltransferase, GNAT family, putative, expressed
[truncated: 5,787 more rows]

## Sheet: S7
Table S7. DG in panicles of hybrid rice and its parents.
Gene ID	Entrez ID	RPKM			FDR adjusted P valuea	Patternb	Annotation
		PA64s_PA	LYP9_PA	93-11_PA
LOC_Os01g01190.1	4326465	11.4895	44.684	37.8627	1.18883e-23	CHP	phosphoesterase family protein, putative, expressed
LOC_Os01g01290.1	4326467	0.45622	26.3561	24.6008	3.3345e-17	CHP	histone-like transcription factor and archaeal histone, putative, expressed
LOC_Os01g01302.1	4326439	58.5419	34.9315	39.7557	5.15196e-09	CLP	shikimate kinase, putative, expressed
LOC_Os01g01307.1	4326440	54.0007	125.328	113.039	5.63631e-17	CHP	translocon-associated protein beta domain containing protein, expressed
LOC_Os01g01340.1	4326442	233.785	20.2368	32.9145	0	L2P	light-induced protein 1-like, putative, expressed
LOC_Os01g01350.1	9269713	3.08375	11.9728	11.4503	0.00236002	CHP	SNF7 domain containing protein, putative, expressed
LOC_Os01g01360.1	4326444	2.76521	7.03135	5.73494	0.000338865	CHP	peptide transporter PTR2, putative, expressed
LOC_Os01g01450.2	4326294	61.8527	15.6907	1.46285	1.04485e-21	CLP	stress responsive protein, putative, expressed
LOC_Os01g01470.1	4326295	0.569543	72.0931	87.5009	4.60408e-21	CHP	no apical meristem protein, putative, expressed
LOC_Os01g01520.1	4326298	35.9007	12.5595	4.28143	1.1653e-08	CLP	transferase family protein, putative, expressed
LOC_Os01g01620.1	4326303	95.6284	65.216	58.6414	2.30841e-06	CLP	kinase, pfkB family, putative, expressed
LOC_Os01g01650.1	4326148	1.01373	21.4338	2.23768	1.94807e-64	H2P	isoflavone reductase homolog IRL, putative, expressed
LOC_Os01g01660.1	4326149	13.7476	160.255	76.1554	1.77635e-193	H2P	isoflavone reductase, putative, expressed
LOC_Os01g01689.1	-	1.79785	0.950278	1.28761	0.000504108	CLP	phosphatidylinositol 3- and 4-kinase family protein, expressed
LOC_Os01g01689.3	-	3.53917	1.14049	1.37645	1.92231e-12	CLP	phosphatidylinositol 3- and 4-kinase family protein, expressed
LOC_Os01g01710.1	4326153	56.3107	34.612	35.7935	2.6719e-10	CLP	1-deoxy-D-xylulose 5-phosphate reductoisomerase, chloroplast precursor, putative, expressed
LOC_Os01g01790.1	4326159	12.9559	7.83889	8.9043	0.000256248	CLP	expressed protein
LOC_Os01g01870.1	4326163	32.7403	11.1551	22.8714	1.93052e-27	L2P	helix-loop-helix DNA-binding domain containing protein, expressed
LOC_Os01g01890.1	9268327	0.934444	8.74224	9.1229	1.79499e-05	CHP	expressed protein
LOC_Os01g01960.1	4326133	52.2895	75.5866	59.7165	5.64258e-26	H2P	transcriptional repressor, putative, expressed
LOC_Os01g02010.1	4326135	12.1632	59.4911	51.2135	3.97425e-26	CHP	expressed protein
LOC_Os01g02040.1	4326137	7.10454	5.62412	7.6734	0.00424891	CLP	retrotransposon protein, putative, unclassified, expressed
LOC_Os01g02050.1	4326138	1.70253	6.06219	6.05787	0.000618746	CHP	phosphoenolpyruvate carboxylase, putative, expressed
LOC_Os01g02130.1	4326146	1.97188	6.06151	1.51012	4.0075e-06	H2P	expressed protein
LOC_Os01g02139.1	4326114	33.8438	21.8961	35.9991	3.46353e-05	L2P	expressed protein
LOC_Os01g02160.1	4326116	4.97174	27.0991	22.2899	1.59023e-08	CHP	hydroxyproline-rich glycoprotein family protein, putative, expressed
LOC_Os01g02300.1	4326125	7.80521	2.3892	4.86587	6.9726e-13	L2P	receptor kinase ORK10, putative, expressed
LOC_Os01g02350.1	9267574	16.9019	6.40035	4.5367	1.95413e-08	CLP	receptor-like kinase ARK1AS, putative, expressed
LOC_Os01g02570.1	4326087	0.966897	7.9768	8.68968	0.000977617	CHP	protein kinase domain containing protein, expressed
LOC_Os01g02600.1	4326089	3.05133	4.65039	1.16396	8.44892e-05	CHP	Ser/Thr receptor-like kinase, putative, expressed
LOC_Os01g02690.1	9272259	0.414649	2.11205	1.04604	0.00138106	CHP	resistance-related receptor-like kinase, putative
LOC_Os01g02710.1	-	63.5712	14.7309	6.40375	9.61521e-14	CLP	LRk-type protein, putative
LOC_Os01g02780.1	4326099	0.074787	2.62378	0	2.00728e-19	H2P	TAK33, putative, expressed
LOC_Os01g02884.1	4326075	36.3417	28.022	26.9496	0.00295235	CLP	ATP-dependent RNA helicase DHX36, putative, expressed
LOC_Os01g02960.1	4326084	38.3357	26.6758	29.9513	3.24804e-06	CLP	expressed protein
LOC_Os01g03020.1	4326033	10.279	6.26939	7.70949	3.27969e-05	CLP	tRNA synthetase class I, putative, expressed
LOC_Os01g03130.1	4326043	43.0566	4.83085	10.4461	4.03968e-49	L2P	expressed protein
LOC_Os01g03180.1	4326047	9.96003	4.18258	5.13948	6.54561e-05	CLP	retrotransposon protein, putative, unclassified, expressed
LOC_Os01g03190.1	4326048	8.91167	2.32255	2.70984	4.2955e-06	CLP	expressed protein
LOC_Os01g03310.1	4325998	222.47	33.6257	31.2374	1.63155e-137	CLP	BBTI1 - Bowman-Birk type bran trypsin inhibitor precursor, expressed
LOC_Os01g03320.1	4325999	27.2034	1.12535	0.787803	2.91512e-31	CLP	BBTI2 - Bowman-Birk type bran trypsin inhibitor precursor, expressed
LOC_Os01g03330.1	4326000	60.1568	7.61985	5.72249	1.3597e-82	CLP	BBTI3 - Bowman-Birk type bran trypsin inhibitor precursor, expressed
LOC_Os01g03340.1	9268662	638.018	104.315	111.949	0	CLP	BBTI4 - Bowman-Birk type bran trypsin inhibitor precursor, expressed
LOC_Os01g03360.1	-	243.907	16.971	19.6634	8.27751e-306	CLP	BBTI5 - Bowman-Birk type bran trypsin inhibitor precursor, expressed
LOC_Os01g03390.1	-	1145.09	146.779	200.085	0	L2P	BBTI7 - Bowman-Birk type bran trypsin inhibitor precursor, expressed
LOC_Os01g03520.1	4326008	29.0181	40.8583	31.0341	2.74798e-13	H2P	ubiquitin conjugating enzyme protein, putative, expressed
LOC_Os01g03650.1	4325986	49.9548	26.6855	28.2391	1.15035e-12	CLP	sufB/sufD domain containing protein, putative, expressed
LOC_Os01g03680.1	4325989	13.6309	0.416749	0.168564	9.31453e-18	CLP	BBTI8 - Bowman-Birk type bran trypsin inhibitor precursor, expressed
LOC_Os01g03690.1	4325990	17.5694	5.38675	11.174	1.93701e-38	L2P	TKL_IRAK_DUF26-lg.1 - DUF26 kinases have homology to DUF26 containing loci, expressed
LOC_Os01g03710.1	4325991	6.1002	1.53467	2.47324	8.65872e-07	CLP	mannose-6-phosphate isomerase, putative, expressed
LOC_Os01g03820.1	4325968	11.4155	4.81896	4.87286	4.32664e-08	CLP	C2 domain containing protein, putative, expressed
LOC_Os01g03940.1	-	7.55024	52.9411	35.4188	2.17779e-35	H2P	expressed protein
LOC_Os01g03950.1	4325976	8.98806	16.6033	17.3911	0.00719736	CHP	glycosyl hydrolase, family 31, putative, expressed
LOC_Os01g04010.1	4325980	159.487	101.884	86.6476	0.000324965	CLP	expressed protein
LOC_Os01g04050.1	4325794	215.877	43.2635	53.5618	5.3326e-105	L2P	BBTI12 - Bowman-Birk type bran trypsin inhibitor precursor, expressed
LOC_Os01g04130.1	4325801	8.93303	0.928594	4.5071	1.20796e-05	L2P	peptidyl-tRNA hydrolase, mitochondrial precursor protein, putative, expressed
LOC_Os01g04280.1	4325688	14.2212	5.73845	18.7404	1.62779e-29	L2P	calmodulin binding protein, putative, expressed
LOC_Os01g04290.1	4325689	20.1007	1.65643	1.4779	3.25804e-33	CLP	glycosyl hydrolase family 10 protein, putative
LOC_Os01g04330.1	4325693	248.379	99.6013	201.154	9.27638e-134	L2P	OsCML16 - Calmodulin-related calcium sensor protein, expressed
LOC_Os01g04350.1	4325695	130.35	79.6991	56.4928	0.000351405	CLP	hsp20/alpha crystallin family protein, putative, expressed
LOC_Os01g04360.1	4325696	17.4321	6.83911	10.533	6.86117e-06	CLP	hsp20/alpha crystallin family protein, putative, expressed
LOC_Os01g04409.1	4325700	22.328	10.1577	12.6258	5.10751e-14	L2P	OsWAK1 - OsWAK receptor-like cytoplasmic kinase OsWAK-RLCK, expressed
LOC_Os01g04450.1	4325670	4.65839	2.28453	2.73656	0.00711123	CLP	OsWAK2 - OsWAK receptor-like cytoplasmic kinase OsWAK-RLCK, expressed
LOC_Os01g04630.1	4325471	57.9876	21.6812	24.0392	1.49631e-29	CLP	muconate cycloisomerase, putative, expressed
LOC_Os01g04650.1	4325473	80.7665	67.407	64.2577	0.000327643	CLP	PB1 domain containing protein, expressed
LOC_Os01g04710.1	4325476	12.7785	37.6625	40.8312	3.62995e-07	CHP	aspartic proteinase, putative, expressed
LOC_Os01g04730.1	4325478	159.471	129.058	151.22	6.8892e-07	L2P	ribosomal protein L24, putative, expressed
LOC_Os01g05060.1	4325462	75.3266	56.5892	64.9183	1.94127e-06	L2P	mitochondrial glycoprotein, putative, expressed
LOC_Os01g05105.1	-	0.276547	1.32812	0.645327	1.83013e-05	H2P	expressed protein
LOC_Os01g05150.1	9272534	76.8961	13.56	11.1996	7.77454e-36	CLP	expressed protein
LOC_Os01g05470.1	4325209	35.8119	49.2859	43.6565	5.34533e-05	CHP	transcription factor X1, putative, expressed
LOC_Os01g05480.3	4325210	0.039845	0.596435	0.113082	0.00675617	CHP	expressed protein
LOC_Os01g05540.1	4325216	2.491	16.7793	12.7776	7.59101e-13	CHP	expressed protein
LOC_Os01g05630.1	4324512	39.6203	106.076	107.004	1.34025e-11	CHP	Core histone H2A/H2B/H3/H4 domain containing protein, putative, expressed
LOC_Os01g05800.2	4324524	10.0008	6.26025	6.53669	0.00972844	CLP	inner membrane protein, putative, expressed
LOC_Os01g05810.1	4324525	14.873	11.024	16.585	5.11504e-07	L2P	gamma-glutamyltranspeptidase 1 precursor, putative, expressed
LOC_Os01g05840.1	4324493	0.179746	4.87672	2.21057	1.26303e-08	H2P	oxidoreductase, short chain dehydrogenase/reductase family domain containing family, expressed
LOC_Os01g05970.1	4324500	74.8519	90.3763	129.146	0.00320634	CLP	OsFBO1 - F-box and other domain containing protein, expressed
LOC_Os01g06320.1	4324082	63.712	1.62071	1.63884	8.64649e-123	CLP	MYB family transcription factor, putative, expressed
LOC_Os01g06580.1	4324060	7.58225	58.3643	35.3676	5.15155e-48	H2P	fasciclin domain containing protein, expressed
LOC_Os01g07376.1	4325189	119.737	89.906	86.6111	0.000387206	CLP	thioredoxin, putative, expressed
LOC_Os01g07390.1	4325191	37.7101	22.3634	16.5692	0.00127038	CLP	zinc finger, C3HC4 type family protein, expressed
LOC_Os01g07410.1	4325193	13.2452	27.7481	25.0604	3.0714e-07	CHP	growth regulator related protein, putative, expressed
LOC_Os01g07420.1	4325195	7.47732	29.5121	24.8132	2.22436e-13	CHP	hydrolase, alpha/beta fold family protein, putative, expressed
LOC_Os01g07500.1	-	4.85505	10.3821	8.9399	0.00173252	CHP	alliin lyase precursor, putative, expressed
LOC_Os01g07560.1	4327633	1.23426	5.13439	3.06505	5.25073e-12	H2P	receptor-like protein kinase 2 precursor, putative, expressed
LOC_Os01g07660.1	9269359	0	0.684872	0.1484	0.00517575	CHP	expressed protein
LOC_Os01g07750.1	4327646	28.5896	35.6885	21.4344	8.25597e-05	H2P	expressed protein
LOC_Os01g07760.1	4327647	1.31459	2.21816	1.11038	0.0035235	H2P	phospholipase D, putative, expressed
LOC_Os01g07780.1	4327118	19.7879	8.96576	9.98943	8.80301e-05	CLP	embryo-specific 3, putative, expressed
LOC_Os01g07810.1	4327120	36.6825	67.5826	61.3592	2.00332e-05	CHP	protein of unknown function domain containing protein, expressed
LOC_Os01g07880.1	4327123	35.5882	19.5138	16.945	0.0073649	CLP	transcription factor HY5, putative, expressed
LOC_Os01g07930.1	4327128	0.0732135	9.93182	9.55807	2.87712e-05	CHP	zinc finger C-x8-C-x5-C-x3-H type family protein, expressed
LOC_Os01g07970.1	4327132	49.8314	17.3394	25.2248	1.7443e-21	L2P	expressed protein
LOC_Os01g07990.1	-	1.05637	0.174404	0.15676	0.0026909	CLP	retrotransposon protein, putative, unclassified
LOC_Os01g08020.1	-	15.5195	30.6101	32.887	0.00132221	CHP	boron transporter protein, putative, expressed
LOC_Os01g08080.1	-	3.41793	0.0614936	0.870539	2.5064e-08	L2P	UDP-glucoronosyl and UDP-glucosyl transferase domain containing protein, expressed
LOC_Os01g08150.1	4326223	0.6002	12.117	13.6571	8.86775e-08	CHP	expressed protein
LOC_Os01g08200.1	4323863	34.1195	53.5771	51.9237	4.00094e-06	CHP	ubiquitin carboxyl-terminal hydrolase 14, putative, expressed
LOC_Os01g08220.1	4323864	33.6606	12.4419	11.7992	2.03558e-10	CLP	gibberellin 3-beta-dioxygenase 2-2, putative, expressed
LOC_Os01g08260.1	4323865	8.83683	54.8616	51.2375	5.51713e-34	CHP	pleiotropic drug resistance protein 4, putative, expressed
LOC_Os01g08260.2	4323865	0.233206	3.3272	0.992777	1.4894e-07	H2P	pleiotropic drug resistance protein 4, putative, expressed
LOC_Os01g08380.1	4323875	12.6909	2.32712	1.72884	1.84982e-12	CLP	transferase family protein, putative, expressed
LOC_Os01g08410.1	4323877	88.8895	109.499	148.867	0.000106366	CLP	early fruit mRNA, putative, expressed
LOC_Os01g08430.1	4323879	20.3839	31.4371	22.7293	3.66716e-20	H2P	expressed protein
LOC_Os01g08440.1	4323880	15.9205	5.39126	12.6125	5.63952e-21	L2P	UDP-glucoronosyl and UDP-glucosyl transferase domain containing protein, expressed
LOC_Os01g08510.1	4325351	15.4478	24.0158	22.1525	0.00135681	CHP	MAR-binding filament-like protein 1, putative, expressed
LOC_Os01g08520.1	4325352	6.46127	16.6738	12.8872	3.22723e-07	CHP	DUF581 domain containing protein, expressed
LOC_Os01g08570.1	9271331	0.357802	20.0288	22.9607	3.05838e-07	CHP	2-oxoglutarate and iron-dependent oxygenase domain-containing protein2, putative, expressed
LOC_Os01g08660.1	4325361	57.4386	101.814	83.8035	6.45905e-14	H2P	aquaporin protein, putative, expressed
LOC_Os01g08700.8	4325329	9.62823	3.66326	2.34423	9.07548e-08	CLP	GIGANTEA, putative, expressed
LOC_Os01g08760.1	4325332	12.8931	31.2986	32.2865	0.0025696	CHP	choline/ethanolamine kinase, putative
LOC_Os01g08780.1	4325335	4.39882	0.283816	0.46636	6.27658e-12	CLP	endonuclease/exonuclease/phosphatase family domain containing protein, expressed
LOC_Os01g08890.1	-	3.3944	0.56922	0	0.000125718	CLP	expressed protein
LOC_Os01g08930.1	4325344	19.1083	10.588	14.3529	2.16724e-09	L2P	DEAD-box ATP-dependent RNA helicase, putative, expressed
LOC_Os01g09000.1	4325653	89.2937	170.332	149.65	2.4206e-50	H2P	glutaminyl-tRNA synthetase, putative, expressed
LOC_Os01g09030.1	4325656	4.0959	11.4958	7.88799	3.20626e-12	H2P	2-aminoethanethiol dioxygenase, putative, expressed
LOC_Os01g09080.1	4325657	1.88597	0.264664	0.356832	0.00471313	CLP	WRKY DNA-binding domain containing protein, expressed
LOC_Os01g09100.1	4325658	15.3118	5.09144	2.8796	0.00185984	CLP	OsWRKY10 - Superfamily of TFs having WRKY and zinc finger domains, expressed
LOC_Os01g09200.1	4325661	66.9056	91.1504	80.9443	1.36245e-07	CHP	AGC_AGC_other_NDRh_TRCd.1 - ACG kinases include homologs to PKA, PKG and PKC, expressed
LOC_Os01g09220.1	4325662	602.371	151.684	301.13	0	L2P	transposon protein, putative, CACTA, En/Spm sub-class, expressed
LOC_Os01g09280.1	4326766	41.2769	27.8845	24.1824	0.00497131	CLP	myb-related transcription activator, putative, expressed
LOC_Os01g09300.2	4326767	0.513578	2.82949	1.6735	0.00300918	CHP	oxidoreductase, putative, expressed
LOC_Os01g09310.1	4326768	2.2095	3.95559	1.70315	1.26165e-05	H2P	EMB1895, putative, expressed
LOC_Os01g09320.1	4326769	211.295	137.11	134.33	7.41142e-38	CLP	NADP-dependent malic enzyme, chloroplast precursor, putative, expressed
LOC_Os01g09370.1	9270422	53.1189	21.8524	28.2124	1.11457e-23	L2P	ankyrin repeat domain-containing protein 28, putative, expressed
LOC_Os01g09430.1	4326774	85.7319	61.7355	58.3068	0.000409954	CLP	expressed protein
LOC_Os01g09460.1	4326776	34.1714	41.3567	33.0705	0.0031856	H2P	hexokinase, putative, expressed
LOC_Os01g09540.1	4327297	52.5403	12.1369	12.4567	5.08421e-35	CLP	HAD superfamily phosphatase, putative, expressed
LOC_Os01g09560.1	4327300	120.753	215.587	209.111	2.77166e-24	CHP	mitochondrial-processing peptidase subunit alpha, mitochondrial precursor, putative, expressed
LOC_Os01g09570.1	4327301	142.676	82.3973	72.789	1.0383e-24	CLP	6-phosphofructokinase, putative, expressed
LOC_Os01g09580.2	4327302	0	3.86122	2.50126	5.90589e-05	CHP	CAMK_CAMK_like_Aur_like.1 - CAMK includes calcium/calmodulin depedent protein kinases, expressed
LOC_Os01g09620.1	4327304	21.1172	5.58764	7.46624	2.90898e-22	CLP	zinc finger/CCCH transcription factor, putative, expressed
LOC_Os01g09640.1	4327305	19.0612	4.97441	4.98259	2.00046e-14	CLP	Myb transcription factor, putative, expressed
LOC_Os01g09760.1	4327312	10.3622	18.4369	16.2368	8.26462e-06	CHP	DIRP family protein, putative, expressed
LOC_Os01g09770.1	4327313	30.5319	9.62797	23.1474	1.78072e-48	L2P	expressed protein
LOC_Os01g09790.1	4327314	1.05923	4.45937	3.09726	0.000349433	CHP	IQ calmodulin-binding motif domain containing protein, expressed
LOC_Os01g09800.1	4327315	63.1807	6.05698	7.27762	8.16967e-138	CLP	BTBA1 - Bric-a-Brac,Tramtrack, Broad Complex BTB domain with Ankyrin repeat region, expressed
LOC_Os01g09860.1	4327321	5.75962	19.6307	15.9418	3.17664e-24	H2P	retrotransposon protein, putative, unclassified, expressed
LOC_Os01g09880.1	4327322	7.84396	63.6955	50.6104	7.33405e-42	H2P	harpin-induced protein 1 domain containing protein, expressed
LOC_Os01g10020.1	4327327	11.7549	25.3922	26.3994	0.00143609	CHP	ectonucleotide pyrophosphatase/phosphodiesterase family member 1, putative, expressed
LOC_Os01g10040.2	4327329	12.9213	4.9341	4.49036	0.000152423	CLP	cytochrome P450, putative, expressed
LOC_Os01g10080.2	4327331	25.9529	101.542	100.691	6.51765e-22	CHP	expressed protein
LOC_Os01g10110.1	-	3.36273	0.802555	0.746609	0.000348159	CLP	cytokinin dehydrogenase precursor, putative, expressed
LOC_Os01g10180.1	4327339	5.70642	0.667334	1.07968	9.03869e-07	CLP	avr9/Cf-9 rapidly elicited protein 146, putative, expressed
LOC_Os01g10210.1	4327340	50.4025	10.7449	10.7959	5.2563e-32	CLP	lachrymatory factor synthase, putative, expressed
LOC_Os01g10340.1	4327349	20.6871	41.4727	40.5745	0.000448154	CHP	expressed protein
LOC_Os01g10400.1	4327065	510.08	367.041	373.279	1.66576e-30	CLP	expressed protein
LOC_Os01g10400.2	4327065	819.587	567.181	542.647	8.56982e-27	CLP	expressed protein
LOC_Os01g10440.1	4327067	8.94082	7.97965	15.0053	1.44923e-06	CLP	xylosyltransferase, putative, expressed
LOC_Os01g10460.1	-	1.27094	17.187	13.2257	1.38301e-07	CHP	conserved hypothetical protein
LOC_Os01g10490.1	4327070	17.7324	10.3088	15.6706	5.07477e-06	L2P	keratin, type I cytoskeletal 9, putative, expressed
LOC_Os01g10504.2	9271572	87.8066	78.0376	100.745	8.02636e-09	L2P	OsMADS3 - MADS-box family gene with MIKCc type-box, expressed
LOC_Os01g10520.1	-	1.4405	6.07948	4.20935	8.54543e-08	CHP	expressed protein
LOC_Os01g10580.1	4327073	9.82712	3.91689	4.78584	8.06899e-05	CLP	B-box zinc finger family protein, putative, expressed
LOC_Os01g10610.1	4327076	94.5005	100.386	134.89	3.7381e-07	CLP	BES1/BZR1 homolog protein, putative, expressed
LOC_Os01g10690.1	4327080	5.57329	15.6424	14.5745	6.38109e-06	CHP	POLD3 - Putative DNA polymerase delta complex subunit, expressed
LOC_Os01g10850.1	4327090	2.07473	27.7716	27.4783	1.87969e-14	CHP	peroxidase precursor, putative, expressed
LOC_Os01g10890.1	4327093	49.5554	18.8106	10.264	7.05052e-15	CLP	CAMK_KIN1/SNF1/Nim1_like.8 - CAMK includes calcium/calmodulin depedent protein kinases, expressed
LOC_Os01g10930.1	4327096	4.74809	11.3237	8.72584	3.25417e-06	CHP	peptide-N4-asparagine amidase A, putative, expressed
LOC_Os01g10950.1	4327098	7.13832	2.2261	2.45878	1.11163e-06	CLP	peptide-N4-asparagine amidase A, putative, expressed
LOC_Os01g11040.1	9268854	21.2485	27.5004	23.299	6.78402e-05	H2P	SCAR-like protein 2, putative, expressed
LOC_Os01g11150.1	4325537	2.65673	0.248552	1.31949	2.85202e-05	L2P	gibberellin 2-beta-dioxygenase, putative, expressed
LOC_Os01g11160.1	4325538	20.9025	13.5152	19.965	7.41556e-10	L2P	amino acid permease family protein, putative, expressed
LOC_Os01g11220.1	4325557	3.3122	0.449817	0.252694	0.000458599	CLP	hydrolase, acting on carbon-nitrogen, putative, expressed
LOC_Os01g11230.1	4325558	21.7842	7.55409	8.75254	6.24636e-08	CLP	SOUL heme-binding protein, putative, expressed
LOC_Os01g11240.1	4325559	211.922	170.044	226.484	3.95904e-25	L2P	DUF538 domain containing protein, putative, expressed
LOC_Os01g11370.1	4325567	27.222	17.1056	19.8047	9.67665e-09	CLP	ATP-dependent RNA helicase, putative, expressed
LOC_Os01g11430.1	9271635	18.2032	3.24595	1.66361	1.27474e-17	CLP	expressed protein
LOC_Os01g11520.1	4325572	9.14497	2.87416	5.74502	2.80832e-07	L2P	RING-H2 finger protein, putative, expressed
LOC_Os01g11570.1	4325253	89.9158	37.5673	54.2252	3.44974e-35	L2P	GDSL-like lipase/acylhydrolase, putative, expressed
LOC_Os01g11650.2	4325258	1.07848	2.60652	1.70044	0.00487819	CHP	GDSL-like lipase/acylhydrolase, putative, expressed
LOC_Os01g11880.1	4324581	26.3984	15.0029	14.5484	4.23097e-06	CLP	DJ-1 family protein, putative, expressed
LOC_Os01g11900.1	-	27.3715	44.4318	38.3288	1.19466e-21	H2P	hhH-GPD superfamily base excision DNA repair protein, expressed
LOC_Os01g11940.1	4324585	83.2962	95.2679	70.473	6.82681e-05	H2P	osFTL1 FT-Like1 homologous to Flowering Locus T gene; contains Pfam profile PF01161: Phosphatidylethanolamine-binding protein, expressed
LOC_Os01g12000.1	4324639	24.7649	9.38915	7.44506	1.47836e-06	CLP	expressed protein
LOC_Os01g12070.1	4324643	24.0221	0.917307	0.749189	5.04382e-71	CLP	endoglucanase precursor, putative, expressed
LOC_Os01g12080.1	4324644	33.5467	20.2017	15.0015	0.00647494	CLP	plant-specific domain TIGR01589 family protein, putative, expressed
LOC_Os01g12100.1	4324646	65.2192	47.4379	60.1344	0.000682872	L2P	expressed protein
LOC_Os01g12260.1	4326699	12.7619	17.7226	32.8862	0.000937224	CLP	vacuolar ATP synthase subunit E, putative, expressed
LOC_Os01g12320.1	4326704	9.93168	3.48436	4.19444	1.72173e-05	CLP	GDSL-like lipase/acylhydrolase, putative, expressed
LOC_Os01g12390.1	4326708	13.1115	22.2744	17.1474	3.59412e-07	H2P	inactive receptor kinase At2g26730 precursor, putative, expressed
LOC_Os01g12464.1	4326731	9.15518	45.9006	35.4212	3.56356e-14	CHP	CHCH domain containing protein, expressed
LOC_Os01g12650.1	4326742	31.0333	122.961	103.044	1.00401e-47	H2P	reticulon domain containing protein, putative, expressed
LOC_Os01g12660.1	4326743	4.42627	12.2832	9.56297	9.49973e-10	CHP	AAA-type ATPase family protein, putative, expressed
LOC_Os01g12680.1	4326745	2.20642	0.137615	0.278309	3.16106e-06	CLP	C4-dicarboxylate transporter/malic acid transport protein, expressed
LOC_Os01g12680.3	4326745	2.13476	0.0332864	0.0336587	1.68914e-07	CLP	C4-dicarboxylate transporter/malic acid transport protein, expressed
LOC_Os01g12680.4	4326745	1.98183	0	0.120958	1.57438e-09	CLP	C4-dicarboxylate transporter/malic acid transport protein, expressed
LOC_Os01g12690.1	4326746	14.6385	7.55206	17.4386	2.70447e-13	L2P	plant-specific domain TIGR01568 family protein, expressed
LOC_Os01g12740.1	4327181	26.7753	8.61217	9.04343	1.77541e-18	CLP	cytochrome P450, putative, expressed
LOC_Os01g12750.1	4327182	10.9393	4.43632	4.0862	0.000114576	CLP	cytochrome P450, putative, expressed
LOC_Os01g12770.1	4327184	13.0464	4.35275	5.80807	3.52901e-10	CLP	cytochrome P450, putative, expressed
LOC_Os01g12820.1	4327188	2.36441	8.76139	6.27174	7.55241e-07	CHP	harpin-induced protein, putative, expressed
LOC_Os01g12840.1	4327191	13.6318	7.74783	8.61525	3.71299e-06	CLP	expressed protein
LOC_Os01g12860.1	4327192	2.22657	14.3842	13.636	1.96215e-15	CHP	MYB family transcription factor, putative, expressed
LOC_Os01g12880.1	4325877	101.317	79.1544	71.6983	7.75591e-05	CLP	VHS and GAT domain containing protein, expressed
LOC_Os01g12890.1	4325878	3.57003	10.2129	9.15584	1.91451e-08	CHP	expressed protein
LOC_Os01g12910.1	4325880	11.4965	3.75923	3.37891	0.00398279	CLP	thioesterase family protein, putative, expressed
LOC_Os01g13090.1	4325893	2.66585	10.9263	3.96306	2.15128e-14	H2P	nucleic acid binding protein, putative, expressed
LOC_Os01g13090.2	4325893	4.81016	13.0268	6.4665	5.44723e-10	H2P	nucleic acid binding protein, putative, expressed
LOC_Os01g13130.1	4324277	19.0895	7.85024	7.73959	1.04074e-05	CLP	aquaporin protein, putative, expressed
LOC_Os01g13160.1	4324279	56.7703	50.5785	56.9447	2.60036e-05	L2P	expressed protein
LOC_Os01g13190.1	4324282	69.7822	56.5323	58.8526	0.000191705	CLP	histidinol dehydrogenase, chloroplast precursor, putative, expressed
LOC_Os01g13260.1	4324288	2.23524	4.77423	3.35141	0.0051894	CHP	cyclin-A1, putative, expressed
LOC_Os01g13420.1	4327778	74.9392	60.39	63.7239	0.00333217	CLP	SOUL heme-binding protein, putative, expressed
LOC_Os01g13430.1	4327779	24.5061	59.6142	62.0432	7.21489e-18	CHP	importin-alpha re-exporter, putative, expressed
LOC_Os01g13460.1	4327781	35.959	71.4451	70.6182	4.80413e-13	CHP	helix-loop-helix DNA-binding domain containing protein, expressed
LOC_Os01g13480.1	4327783	11.8159	16.2565	9.86297	0.000378734	H2P	glutaredoxin, putative, expressed
LOC_Os01g13520.1	4327785	0.251462	2.55842	2.20047	0.0020322	CHP	auxin response factor 1, putative, expressed
LOC_Os01g13540.1	4327787	23.557	9.80877	10.4431	6.97079e-19	CLP	NIN, putative, expressed
LOC_Os01g13590.1	9267973	9.94024	0	0	8.51984e-06	CLP	isoflavone reductase homolog IRL, putative
LOC_Os01g13600.1	9270487	6.69403	0	0	4.40708e-06	CLP	nmrA-like family domain containing protein
LOC_Os01g13610.1	-	17.8535	3.67715	1.57554	4.09957e-10	CLP	isoflavone reductase homolog IRL, putative, expressed
LOC_Os01g13660.2	4326356	43.749	57.0556	49.0653	0.00962556	CHP	expressed protein
LOC_Os01g13730.1	4326362	68.4187	59.5348	63.6481	0.00104109	CLP	WD domain, G-beta repeat domain containing protein, expressed
LOC_Os01g13800.1	4326367	32.2994	17.9894	13.5481	1.51557e-07	CLP	receptor-like protein kinase 5 precursor, putative, expressed
LOC_Os01g13830.1	-	0.400609	1.31177	0.189492	0.0078093	CHP	expressed protein
LOC_Os01g14080.1	4327701	10.1411	5.87583	8.72154	0.000227191	L2P	lipase class 3 family protein, putative, expressed
LOC_Os01g14090.1	4327702	3.26513	16.6212	13.6728	3.01395e-11	CHP	kinesin motor domain containing protein, putative, expressed
LOC_Os01g14130.1	4326748	9.55323	2.75002	6.16986	3.98393e-07	L2P	expressed protein
LOC_Os01g14410.1	4326757	214.983	283.451	125.654	2.27672e-62	H2P	early light-induced protein, chloroplast precursor, putative, expressed
LOC_Os01g14440.1	4326760	100.278	22.3052	36.3734	1.82433e-138	L2P	OsWRKY1v2 - Superfamily of TFs having WRKY and zinc finger domains, expressed
LOC_Os01g14580.1	4327213	39.7868	28.7582	29.617	3.2855e-05	CLP	dehydrogenase, putative, expressed
LOC_Os01g14590.1	4327214	4.89089	1.1984	1.04656	0.00154701	CLP	pathogen-related protein, putative, expressed
LOC_Os01g14630.1	9272383	7.61864	1.73699	2.48322	8.42527e-07	CLP	polyprenyl synthetase, putative, expressed
LOC_Os01g14670.1	4327219	233.39	518.965	403.557	5.60684e-114	H2P	Cupin domain containing protein, expressed
LOC_Os01g14850.1	4327106	37.3759	258.017	218.889	1.94826e-100	H2P	MFS18 protein precursor, putative, expressed
LOC_Os01g14920.1	4327113	9.05457	14.7057	10.7586	0.00622575	CHP	zinc knuckle family protein, putative, expressed
LOC_Os01g14950.1	4327117	276.522	196.241	183.316	4.38809e-22	CLP	importin subunit alpha, putative, expressed
LOC_Os01g15000.1	4327707	36.3625	12.4312	15.3602	3.1246e-36	L2P	lipase, putative, expressed
LOC_Os01g15010.1	4327708	203.162	241.373	186.136	2.85714e-11	H2P	miro, putative, expressed
LOC_Os01g15029.1	4327710	359.008	456.344	423.574	3.16173e-05	CHP	expressed protein
LOC_Os01g15120.1	4327714	57.7564	49.3063	58.7986	0.000174702	L2P	hydrolase, alpha/beta fold family domain containing protein, expressed
LOC_Os01g15260.1	4327718	66.6642	61.8603	75.9012	0.00232758	CLP	dynein light chain type 1 domain containing protein, expressed
LOC_Os01g15270.1	4327719	2574.59	157.158	170.881	0	L2P	expressed protein
LOC_Os01g15310.1	4326227	61.2118	87.9488	84.3675	0.00761157	CHP	LSM domain containing protein, expressed
LOC_Os01g15340.1	4326229	26.2329	4.36928	3.19611	3.19165e-14	CLP	flowering promoting factor-like 1, putative, expressed
LOC_Os01g15480.1	4326239	1.78063	8.41616	7.14163	4.31862e-13	CHP	EMB3013, putative, expressed
LOC_Os01g15490.1	4326240	8.46943	2.79871	3.7856	2.79292e-08	CLP	phosphoadenosine phosphosulfate, putative, expressed
LOC_Os01g15520.1	4326241	42.9626	11.0068	0.553726	1.4034e-14	CLP	expressed protein
LOC_Os01g15610.1	4325117	68.8084	97.8719	47.1269	4.33537e-07	H2P	conserved hypothetical protein
LOC_Os01g15640.1	4325120	117.944	69.7254	106.177	8.57731e-61	L2P	no apical meristem protein, putative, expressed
LOC_Os01g15780.1	4325125	10.6117	5.59369	9.21483	2.1269e-08	L2P	glycosyl transferase, group 1 domain containing protein, expressed
LOC_Os01g15830.1	4325129	3.7835	24.5011	25.2226	2.24619e-08	CHP	peroxidase precursor, putative, expressed
LOC_Os01g15900.1	-	1.95153	6.89319	3.8054	5.5801e-09	H2P	expressed protein
LOC_Os01g15970.1	4326202	9.65558	51.5803	53.8927	3.50164e-09	CHP	expressed protein
LOC_Os01g16040.1	4326209	27.6832	45.9883	40.1313	1.60691e-07	CHP	mitochondrial carrier protein, putative, expressed
LOC_Os01g16124.1	4324372	0.0605285	1.2175	0.543981	0.000164113	CHP	retrotransposon protein, putative, unclassified
LOC_Os01g16190.1	4324379	159.179	250.165	267.194	9.7209e-06	CHP	26S proteasome non-ATPase regulatory subunit 14, putative, expressed
LOC_Os01g16290.1	4326261	18.3154	10.4878	13.5626	6.38911e-10	L2P	DNA gyrase subunit B, chloroplast/mitochondrial precursor, putative, expressed
LOC_Os01g16310.1	-	1.96808	0.453641	1.24123	5.59077e-06	L2P	glycosyl hydrolase, family 31, putative, expressed
LOC_Os01g16430.1	4326272	124.952	174.984	160.917	4.67157e-07	CHP	cysteine proteinase inhibitor precursor protein, putative, expressed
LOC_Os01g16450.1	4326273	59.3503	57.8494	97.444	2.92571e-18	CLP	peroxidase precursor, putative, expressed
LOC_Os01g16520.1	4325167	6.90793	14.6911	10.0383	1.42407e-09	H2P	glutamyl-tRNA synthetase, cytoplasmic, putative, expressed
LOC_Os01g16530.1	4325168	44.6087	25.1565	30.8515	3.04617e-10	L2P	OsClp1 - Putative Clp protease homologue, expressed
LOC_Os01g16620.4	9266469	13.6647	8.61187	10.1686	0.00351616	CLP	expressed protein
LOC_Os01g16640.1	4325173	298.856	336.378	446.615	0.00702259	CLP	split hand/foot malformation type 1, putative
LOC_Os01g16650.1	4325174	2.79794	32.1595	43.2959	0.00645267	CHP	ubiquitin-conjugating enzyme, putative, expressed
LOC_Os01g16680.1	4325176	19.7639	11.4954	12.3368	0.000415784	CLP	heat shock protein DnaJ, putative, expressed
LOC_Os01g16860.1	-	3.0541	0.186344	0.314047	8.83866e-10	CLP	AGO4-2, putative, expressed
LOC_Os01g16870.1	4324438	6.8934	22.9038	12.2375	1.05075e-40	H2P	argonaute, putative, expressed
LOC_Os01g16870.4	4324438	0.257202	1.25661	0.486637	0.000293377	H2P	argonaute, putative, expressed
LOC_Os01g16910.1	4324258	35.0369	31.5319	47.3766	1.07401e-06	CLP	outer mitochondrial membrane porin, putative, expressed
LOC_Os01g16980.1	9271754	54.0883	10.0273	6.0129	8.68813e-20	CLP	expressed protein
LOC_Os01g17020.1	4324269	74.399	57.4993	63.7758	3.17543e-05	CLP	glycosyl hydrolases family 17 protein, putative, expressed
LOC_Os01g17050.1	4324271	104.261	38.7085	71.1438	2.48018e-55	L2P	VQ domain containing protein, putative, expressed
LOC_Os01g17060.1	4324273	0.778831	0	0.245596	0.00962556	CLP	expressed protein
LOC_Os01g17150.1	4324275	105.737	79.1848	86.5277	0.000104161	CLP	plastid-specific 50S ribosomal protein 5, chloroplast precursor, putative, expressed
LOC_Os01g17170.1	4326901	79.0715	46.9779	31.4323	3.38155e-05	CLP	magnesium-protoporphyrin IX monomethyl ester cyclase,chloroplast precursor, putative, expressed
LOC_Os01g17190.1	4326903	328.473	470.366	469.253	4.68727e-08	CHP	OsCam3 - Calmodulin, expressed
LOC_Os01g17214.1	4326904	39.5368	5.42318	10.3115	2.75078e-64	L2P	major facilitator superfamily antiporter, putative, expressed
LOC_Os01g17240.1	4326905	61.208	27.6023	29.9223	1.70303e-30	CLP	transporter, major facilitator family, putative, expressed
LOC_Os01g17250.1	4326906	153.149	142.407	150.763	0.00632205	L2P	BRASSINOSTEROID INSENSITIVE 1-associated receptor kinase 1 precursor, putative, expressed
LOC_Os01g17320.1	4326909	23.0358	20.3784	29.2788	3.13436e-06	CLP	PPR repeat domain containing protein, putative, expressed
LOC_Os01g17430.1	4326915	101.011	134.516	125.586	1.27945e-09	CHP	coatomer subunit beta-1, putative, expressed
LOC_Os01g18050.1	4326917	70.8538	235.484	241.258	1.83731e-92	CHP	tubulin/FtsZ domain containing protein, putative, expressed
LOC_Os01g18080.1	4327905	418.009	156.326	127.467	7.34094e-177	CLP	retrotransposon protein, putative, unclassified, expressed
LOC_Os01g18240.1	4327914	8.3375	14.4861	9.05177	1.16398e-07	H2P	MYB family transcription factor, putative, expressed
LOC_Os01g18290.1	4327916	13.811	6.65443	4.49597	0.000789341	CLP	helix-loop-helix DNA-binding domain containing protein, expressed
LOC_Os01g18630.1	4325154	18.1695	7.55053	5.35648	5.92139e-06	CLP	aspartic proteinase oryzasin-1 precursor, putative, expressed
LOC_Os01g18660.1	4325157	7.28643	3.87534	4.67409	0.00652816	CLP	aminotransferase, putative, expressed
LOC_Os01g18810.1	-	0.0786656	6.10847	5.87911	0.00404714	CHP	hypothetical protein
LOC_Os01g18860.1	4325163	9.85344	14.3062	7.38592	1.05864e-05	H2P	S-adenosylmethionine synthetase, putative, expressed
LOC_Os01g19120.1	9268398	0.110642	2.48428	1.88405	0.0092456	CHP	expressed protein
LOC_Os01g19130.1	4326717	109.33	34.7717	62.608	9.48322e-103	L2P	protein phosphatase 2C, putative, expressed
LOC_Os01g19290.1	4326725	2.51475	64.0508	98.413	0.000198096	CHP	integral membrane protein DUF6 containing protein, expressed
LOC_Os01g19330.1	4326726	3.95993	1.73896	3.89908	0.00355327	L2P	MYB family transcription factor, putative, expressed
LOC_Os01g19370.1	-	0.693241	3.45901	1.42094	0.00739517	CHP	retrotransposon protein, putative, unclassified
LOC_Os01g19430.1	4325776	0	6.79493	6.47261	0.00684628	CHP	3-5 exonuclease domain-containing protein, putative, expressed
LOC_Os01g19450.1	4325777	2.97792	10.6797	5.39957	1.9055e-17	H2P	ATP-citrate synthase subunit 1, putative, expressed
LOC_Os01g19480.1	4325780	15.8387	23.8932	21.3623	0.000766772	CHP	kelch motif family protein, putative, expressed
LOC_Os01g19490.1	4325781	14.6647	10.473	14.0143	4.21117e-05	L2P	pentatricopeptide, putative, expressed
LOC_Os01g19548.1	4325785	0.539187	0	0.364344	0.00277185	CLP	pentatricopeptide, putative, expressed
LOC_Os01g19740.1	4325791	1459.39	587.276	836.389	0	L2P	calvin cycle protein CP12, putative, expressed
LOC_Os01g19770.1	4323901	1.33495	86.9835	65.0758	2.91307e-63	H2P	mitochondrial import inner membrane translocase subunit Tim17, putative, expressed
LOC_Os01g19800.1	4323902	18.2318	5.53442	9.26604	2.69209e-09	L2P	zinc finger, C3HC4 type, putative, expressed
LOC_Os01g19870.1	4323906	6.81297	20.9354	23.7896	1.5898e-05	CHP	hydrolase, acting on carbon-nitrogen, putative, expressed
LOC_Os01g19940.1	4323909	38.7547	18.4203	23.9361	4.69841e-10	L2P	expressed protein
LOC_Os01g20110.1	4327755	53.9762	33.711	37.4273	8.42754e-11	CLP	expressed protein
LOC_Os01g20206.1	-	20.3075	3.20088	5.32486	2.64469e-13	CLP	methyltransferase, putative
LOC_Os01g20780.1	4327760	5.40713	32.3393	33.7971	2.71294e-06	CHP	anther-specific protein SF18 precursor, putative, expressed
LOC_Os01g20830.1	4327761	25.7617	11.9688	6.41053	0.00306871	CLP	heavy metal-associated domain containing protein, expressed
LOC_Os01g20910.1	-	19.7188	7.73062	12.6139	2.17915e-08	L2P	zinc finger, C3HC4 type domain containing protein, expressed
LOC_Os01g20980.1	4327282	1.25606	0.151628	0.689957	0.000671161	CLP	pectinesterase, putative, expressed
LOC_Os01g21034.1	4327285	9.85942	18.4481	13.5466	2.54713e-05	H2P	pectinesterase, putative, expressed
LOC_Os01g21120.1	4327287	65.5407	90.8248	148.69	2.04422e-06	CLP	AP2 domain containing protein, expressed
LOC_Os01g21180.1	4327290	65.1984	112.544	96.9119	2.90105e-10	CHP	translation machinery-associated protein 20, putative, expressed
LOC_Os01g21250.1	4327292	184.392	83.8995	86.3262	3.50651e-10	CLP	late embryogenesis abundant protein, putative
LOC_Os01g21300.1	4327293	0.520608	3.35529	2.24364	0.00187168	CHP	esterase/lipase/thioesterase family protein, putative, expressed
LOC_Os01g21310.1	-	2.71036	23.5929	18.8402	1.86182e-08	CHP	expressed protein
LOC_Os01g21320.1	4327295	105.799	64.6341	64.6652	6.50693e-17	CLP	NAD dependent epimerase/dehydratase family domain containing protein, expressed
LOC_Os01g21440.1	4327264	3.60995	10.8945	7.16065	0.000831903	CHP	expressed protein
LOC_Os01g21450.3	4327265	0.227396	0.780051	0.262925	0.00948578	CHP	expressed protein
LOC_Os01g21560.1	4327269	60.9974	53.9316	59.3484	0.00680667	L2P	esterase/lipase/thioesterase family protein, putative, expressed
LOC_Os01g21590.1	4327270	2.69875	23.2284	18.4331	5.09054e-18	CHP	homeodomain, putative, expressed
LOC_Os01g21960.1	4326992	16.6099	35.3897	31.1454	3.98358e-11	CHP	serine/threonine-protein kinase, putative, expressed
LOC_Os01g21970.1	4326993	39.1981	51.7992	39.0754	1.24065e-06	H2P	protein kinase, putative, expressed
LOC_Os01g21990.1	4326994	17.7893	6.10239	7.21244	3.36074e-13	CLP	CRS2-associated factor 2, chloroplast precursor, putative, expressed
LOC_Os01g22010.1	4326996	7.21116	15.8147	15.8144	0.00560246	CHP	S-adenosylmethionine synthetase, putative, expressed
LOC_Os01g22100.1	-	0.056555	0.529103	0	0.00962556	H2P	retrotransposon protein, putative, unclassified
LOC_Os01g22352.1	4326969	131.613	69.4774	31.7751	2.29646e-05	CLP	peroxidase precursor, putative, expressed
LOC_Os01g22490.1	4326977	565.325	672.015	959.128	1.62179e-24	CLP	40S ribosomal protein S27a, putative, expressed
LOC_Os01g22600.1	4326984	51.4236	25.2304	21.9464	6.94485e-12	CLP	mitochondrial carrier protein, putative, expressed
LOC_Os01g22640.1	4326986	1.88895	9.31024	4.40209	1.65951e-14	H2P	GDSL-like lipase/acylhydrolase, putative, expressed
LOC_Os01g22900.1	4326838	18.3409	4.60839	9.419	1.17011e-33	L2P	neutral/alkaline invertase, putative, expressed
LOC_Os01g22900.3	4326838	1.21702	0	0.474073	6.14744e-07	L2P	neutral/alkaline invertase, putative, expressed
LOC_Os01g22990.2	4326841	3.74936	4.90087	1.91184	8.74296e-05	CHP	acidic leucine-rich nuclear phosphoprotein 32-related protein 1, putative, expressed
LOC_Os01g23870.1	4326809	10.621	1.71319	0	1.16112e-08	CLP	expressed protein
LOC_Os01g24420.1	-	1.90386	0.209549	0.211893	0.00074862	CLP	expressed protein
LOC_Os01g24460.1	-	0.685451	56.8405	32.5994	2.28422e-76	H2P	histone-like transcription factor and archaeal histone, putative, expressed
LOC_Os01g24710.1	4326471	5.98646	0	0	5.95965e-09	CLP	jacalin-like lectin domain containing protein, expressed
LOC_Os01g24764.1	4326474	18.3342	2.5027	0	4.50102e-14	CLP	expressed protein
LOC_Os01g24780.1	4326475	29.5128	12.4961	2.92669	0.00454829	CLP	cytochrome P450, putative, expressed
LOC_Os01g24880.1	4326477	7.23889	29.3616	25.0509	5.09567e-16	CHP	zinc finger, C3HC4 type domain containing protein, expressed
LOC_Os01g25386.1	-	38.3173	35.502	37.4254	0.00302349	L2P	multidrug resistance-associated protein, putative, expressed
LOC_Os01g25440.1	4326288	7.83577	12.5812	9.86702	0.0079094	CHP	thiamin pyrophosphokinase 1, putative, expressed
LOC_Os01g25460.1	4326290	13.4738	4.72707	1.32017	0.00176834	CLP	uncharacterized protein At4g06744 precursor, putative, expressed
LOC_Os01g25500.1	4326015	6.95656	14.752	7.89725	0.000708065	H2P	sterol carrier protein-2, putative, expressed
LOC_Os01g25540.1	4326019	153.24	134.119	172.011	4.60367e-09	L2P	RALFL6 - Rapid ALkalinization Factor RALF family protein precursor, expressed
LOC_Os01g26039.1	4325812	7.32481	17.8824	10.5591	1.27788e-17	H2P	expressed protein
LOC_Os01g26240.1	-	1.02413	0.162395	0	0.00560246	CLP	retrotransposon protein, putative, Ty1-copia subclass
LOC_Os01g26290.1	9269648	4.22547	0	0	0.00517575	CLP	hypothetical protein
LOC_Os01g27040.1	4325731	64.1493	125.144	95.9657	1.021e-78	H2P	chromatin-remodeling complex ATPase chain, putative, expressed
LOC_Os01g27140.1	4325734	2.77296	9.2961	6.01167	0.00124949	CHP	OsGrx_C7 - glutaredoxin subgroup III, expressed
LOC_Os01g27150.1	4325735	9.71529	18.3849	15.5618	2.35465e-07	CHP	cullin, putative, expressed
LOC_Os01g27190.1	4325702	44.9502	22.4921	13.3016	0.00104772	CLP	C2 domain containing protein, putative, expressed
LOC_Os01g27260.1	4325707	0.195451	4.02282	14.0524	0.00404714	CLP	glutathione S-transferase, putative, expressed
LOC_Os01g27360.1	4325710	53.3987	61.8521	39.318	5.07865e-05	CHP	glutathione S-transferase, putative, expressed
LOC_Os01g27449.1	9272361	2.10185	9.832	6.8297	8.28441e-05	CHP	hypothetical protein
LOC_Os01g27480.1	4325715	0.756569	5.15692	0.920223	9.03869e-07	H2P	glutathione S-transferase, putative, expressed
LOC_Os01g27630.1	4325437	15.5675	196.229	217.275	3.98728e-36	CHP	glutathione S-transferase, putative, expressed
LOC_Os01g27880.1	4325448	46.1928	34.6297	33.3381	0.00444431	CLP	sucrose-phosphatase, putative, expressed
LOC_Os01g28030.1	4325417	7.70776	86.3536	58.8759	1.21396e-76	H2P	peroxidase precursor, putative, expressed
LOC_Os01g28450.1	4325422	3.53227	32.0449	126.17	3.49057e-29	CLP	SCP-like extracellular protein, expressed
LOC_Os01g28474.1	4325423	0.779841	5.10709	3.63603	8.64348e-05	CHP	transferase family protein, putative, expressed
LOC_Os01g28500.1	4325424	562.991	252.625	60.8216	1.94824e-14	CLP	SCP-like extracellular protein, expressed
LOC_Os01g28540.1	4325426	5.39831	0.757563	1.59591	6.20997e-07	CLP	stress regulated protein, putative, expressed
LOC_Os01g28580.1	4325427	3.89596	4.62411	0.385068	0.000741505	CHP	expressed protein
LOC_Os01g28744.1	9268421	0.225215	5.68893	4.36769	0.00355327	CHP	retrotransposon protein, putative, unclassified
LOC_Os01g28790.1	4325431	325.361	62.9963	68.8293	8.12036e-179	CLP	PRAS-rich protein, putative, expressed
LOC_Os01g28810.1	9272683	0.0795115	42.4752	17.3757	7.9305e-64	H2P	expressed protein
LOC_Os01g28840.1	4325432	3.26538	6.96243	5.02879	0.000407838	CHP	C4-dicarboxylate transporter/malic acid transport protein, expressed
LOC_Os01g28970.2	4325434	0	1.91668	0	0.000217331	H2P	retrotransposon protein, putative, Ty3-gypsy subclass
LOC_Os01g29280.1	4325227	4.04075	3.70474	13.9143	1.65604e-07	CLP	expressed protein
LOC_Os01g29330.1	4325228	56.7365	21.6346	56.472	1.42221e-44	L2P	expressed protein
LOC_Os01g29390.1	4325229	2.68893	3.59378	0.48453	0.00348017	CHP	expressed protein
LOC_Os01g29840.1	4324532	0.803672	93.808	122.764	1.97234e-23	CHP	no apical meristem protein, putative, expressed
LOC_Os01g29910.1	-	0	1.95711	0.551115	1.43677e-11	H2P	retrotransposon protein, putative, unclassified
LOC_Os01g30956.1	-	0.284299	7.97933	10.7897	0.000103886	CHP	retrotransposon protein, putative, unclassified, expressed
LOC_Os01g31040.1	-	0.27136	1.01549	0.0855707	0.00184107	H2P	retrotransposon protein, putative, unclassified, expressed
LOC_Os01g31110.1	4324537	55.109	28.9717	27.3585	3.1652e-16	CLP	CRS2-associated factor 1, chloroplast precursor, putative, expressed
LOC_Os01g31370.1	4324540	18.1562	8.22831	26.4027	9.30183e-39	L2P	glycosyltransferase, putative, expressed
LOC_Os01g31580.1	-	24.9172	29.3338	21.6491	0.000326856	H2P	BZIP protein, putative, expressed
LOC_Os01g31610.1	4324476	10.3027	20.7423	17.391	1.78681e-05	CHP	tyrosyl-tRNA synthetase, putative, expressed
LOC_Os01g31690.1	4324479	359.156	215.34	212.31	6.88561e-44	CLP	oxygen-evolving enhancer protein 1, chloroplast precursor, putative, expressed
LOC_Os01g31940.1	4324489	17.1766	7.58001	7.3582	8.74375e-05	CLP	purine permease, putative, expressed
LOC_Os01g32010.1	-	0	1.10602	0.0877166	9.8186e-12	H2P	retrotransposon protein, putative, unclassified
LOC_Os01g32170.1	4324039	5.97695	9.42715	6.92291	0.00304246	CHP	pentatricopeptide, putative, expressed
LOC_Os01g32330.1	4324048	112.042	59.0734	85.2418	2.00656e-34	L2P	heavy metal-associated domain containing protein, expressed
LOC_Os01g32350.2	4324049	11.6626	6.00396	7.23863	0.00118161	CLP	OsClp2 - Putative Clp protease homologue, expressed
LOC_Os01g32364.1	4324050	4.4854	13.3016	28.7422	0.000892844	CLP	Os1bglu1 - beta-mannosidase/glucosidase homologue, expressed
LOC_Os01g32380.1	4324051	0.75199	14.4927	14.6548	0.00409544	CHP	expressed protein
LOC_Os01g32710.1	-	1.99536	6.91803	2.44284	4.5259e-05	H2P	EDM2, putative
LOC_Os01g32770.1	4324028	77.4669	81.3692	117.867	2.1462e-09	CLP	DUF260 domain containing protein, putative, expressed
LOC_Os01g32780.1	4324029	80.8807	143.832	144.967	3.61659e-07	CHP	universal stress protein domain containing protein, putative, expressed
LOC_Os01g32964.1	4323983	32.0295	66.199	59.7765	3.0645e-12	CHP	protein phosphotase protein, putative, expressed
LOC_Os01g33000.1	4323985	65.4003	37.6068	40.0969	1.41676e-15	CLP	expressed protein
LOC_Os01g33040.1	4323990	1.4851	18.9739	19.3617	3.06177e-20	CHP	kinesin motor domain containing protein, expressed
LOC_Os01g33050.1	4323991	5.65467	12.1269	9.29977	0.00585633	CHP	ribosomal protein L24, putative, expressed
LOC_Os01g33080.1	4323993	6.50815	22.1617	20.6221	2.45609e-11	CHP	fimbrin-like protein 2, putative, expressed
LOC_Os01g33204.1	4323965	18.0962	9.87296	7.90937	0.000916834	CLP	retrotransposon protein, putative, unclassified, expressed
LOC_Os01g33350.1	4323972	0.216602	78.7608	72.8114	2.76658e-42	CHP	zinc-binding protein, putative, expressed
LOC_Os01g33370.1	4323973	1.98069	199.109	216.795	6.90585e-50	CHP	zinc-binding protein, putative, expressed
LOC_Os01g33410.1	4323974	0.706014	3.75451	1.68733	3.04703e-08	H2P	transposon protein, putative, unclassified, expressed
LOC_Os01g33420.1	4323975	45.4862	31.3296	26.6069	0.0016953	CLP	glycosyl hydrolase family protein 27, putative, expressed
LOC_Os01g33514.1	4323977	2.32141	5.18575	2.33056	3.04441e-05	H2P	expressed protein
LOC_Os01g33615.1	-	26.0434	20.7176	0	0.00536876	CHP	expressed protein
LOC_Os01g33650.1	-	0	4.05782	4.04622	0.00916746	CHP	conserved hypothetical protein
LOC_Os01g33670.1	9269488	26.4316	1.7663	2.38141	1.58042e-08	CLP	hypothetical protein
LOC_Os01g33800.1	4323951	2.49299	5.53928	3.24282	7.94864e-05	H2P	heat shock protein DnaJ, putative, expressed
LOC_Os01g34060.1	4323963	16.6671	4.3924	3.94185	3.37101e-10	CLP	MYB family transcription factor, putative, expressed
LOC_Os01g34330.1	4323937	3.70493	1.51001	2.22095	0.00105798	CLP	BAH domain containing protein, expressed
LOC_Os01g34350.1	4323938	14.6722	9.08953	10.4568	1.79189e-07	CLP	RNA-dependent RNA polymerase, putative, expressed
LOC_Os01g34430.1	-	16.3176	10.7099	12.2656	0.00809225	CLP	expressed protein
LOC_Os01g34480.3	4323945	1.92233	1.29488	4.36455	0.00560329	CLP	NAD dependent epimerase/dehydratase family protein, putative, expressed
LOC_Os01g34560.1	4323946	14.7132	52.7162	48.264	5.03094e-22	CHP	3-ketoacyl-CoA synthase, putative, expressed
LOC_Os01g34614.1	9269422	152.688	137.014	153.369	0.00680981	CLP	DNA directed RNA polymerase, 7 kDa subunit domain containing protein, expressed
LOC_Os01g34790.1	4327803	22.4012	8.20668	4.11494	0.000198644	CLP	expressed protein
LOC_Os01g34870.1	4327806	4.81168	22.6833	21.6956	8.08015e-08	CHP	expressed protein
LOC_Os01g35040.1	4326411	64.3146	47.0878	50.1305	3.09095e-08	CLP	ZOS1-09 - C2H2 zinc finger protein, expressed
LOC_Os01g36070.1	4326868	13.1173	11.5501	17.7844	0.00622575	CLP	nodulin MtN3 family protein, putative, expressed
LOC_Os01g36090.1	4326870	56.3485	22.2428	32.4091	4.10022e-20	L2P	DNA-damage-repair/toleration protein DRT102, putative, expressed
LOC_Os01g36390.1	-	6.22808	24.403	27.1844	2.63202e-08	CHP	MCM4 - Putative minichromosome maintenance MCM complex subunit 4, expressed
LOC_Os01g36580.1	4326880	3.06193	17.5314	18.133	1.4431e-05	CHP	auxin-induced protein 5NG4, putative, expressed
LOC_Os01g36620.1	4326883	15.6178	9.90504	11.3992	0.00339131	CLP	pectate lyase family protein, expressed
LOC_Os01g36630.1	4326179	8.01125	14.6088	9.2487	6.62053e-05	H2P	jmjC domain-containing protein 4, putative, expressed
LOC_Os01g36640.1	4326180	8.29415	9.27453	1.73608	2.0913e-15	CHP	disease resistance protein RPM1, putative, expressed
LOC_Os01g36670.1	4326181	7.75392	29.4525	22.753	4.88881e-44	H2P	expressed protein
LOC_Os01g36820.1	-	0	23.2724	57.5145	0.00479104	CLP	expressed protein
LOC_Os01g36850.1	4326189	0.0936515	1.27043	0.22149	3.77143e-05	H2P	transposon protein, putative, Pong sub-class, expressed
LOC_Os01g36950.3	4326196	76.3467	82.387	103.141	0.00179669	CLP	N-rich protein, putative, expressed
LOC_Os01g37000.1	4325841	8.30999	0.851995	0.592298	1.0147e-10	CLP	carboxyl-terminal peptidase, putative, expressed
LOC_Os01g37040.1	4325843	46.0202	29.7137	45.9888	4.57725e-15	L2P	retrotransposon protein, putative, Ty1-copia subclass, expressed
LOC_Os01g37120.1	4325848	20.1907	17.3588	20.3193	0.00746536	CLP	WD domain, G-beta repeat domain containing protein, expressed
LOC_Os01g37460.1	4324560	2.07456	0.0882214	0.44604	0.0091261	CLP	zinc finger family protein, putative, expressed
LOC_Os01g37690.1	4324573	148.667	103.553	126.037	5.32e-33	L2P	sodium/calcium exchanger protein, putative, expressed
LOC_Os01g37800.1	4324675	221.54	385.88	320.804	1.19158e-47	H2P	ras-related protein, putative, expressed
LOC_Os01g37960.1	4324686	86.034	263.75	267.258	2.42766e-61	CHP	hydrolase, putative, expressed
LOC_Os01g38610.1	-	8.43347	1.68091	2.0119	1.21869e-12	CLP	helix-loop-helix DNA-binding domain containing protein, expressed
LOC_Os01g38970.1	4326346	89.9497	58.3538	54.7127	6.57039e-20	CLP	carbamoyl-phosphate synthase large chain, putative, expressed
LOC_Os01g38980.1	4326347	1.48884	0.104467	0.563388	2.14692e-05	CLP	calmodulin-binding protein, putative, expressed
LOC_Os01g38980.2	4326347	18.3845	3.64107	13.2194	7.56172e-53	L2P	calmodulin-binding protein, putative, expressed
LOC_Os01g39060.1	9270426	102.935	50.0401	53.167	1.69671e-51	CLP	expressed protein
LOC_Os01g39100.1	4326353	2.26076	3.84237	2.21001	0.00984784	H2P	zinc finger C-x8-C-x5-C-x3-H type family protein, expressed
LOC_Os01g39260.1	4326311	62.7313	49.5994	49.5814	7.71026e-06	CLP	OsFtsH5 FtsH protease, homologue of AtFtsH4, expressed
LOC_Os01g39380.1	4326316	3.88653	2.89616	4.08288	0.00841914	CLP	SCD1, putative, expressed
LOC_Os01g39830.1	4324191	6.62037	32.5234	23.6602	5.35639e-47	H2P	beta-galactosidase, putative, expressed
LOC_Os01g39850.1	4324193	0	14.1489	13.2852	1.20665e-10	CHP	histone-like transcription factor and archaeal histone, putative, expressed
LOC_Os01g39860.1	4324194	4.17821	16.2221	15.6625	7.20195e-06	CHP	1-aminocyclopropane-1-carboxylate oxidase protein, putative, expressed
LOC_Os01g40070.1	4324200	230.207	69.5307	168.696	0	L2P	expressed protein
LOC_Os01g40200.1	4324205	3.36929	1.4328	1.91245	0.00195646	CLP	XIK, putative, expressed
LOC_Os01g40260.1	4327651	4.37996	3.11121	7.443	0.00229386	CLP	OsWRKY77 - Superfamily of TFs having WRKY and zinc finger domains, expressed
LOC_Os01g40310.1	4327654	23.7629	49.4346	43.822	1.07521e-05	CHP	expressed protein
LOC_Os01g40330.1	4327656	3.87282	6.65893	3.46572	4.29918e-07	H2P	DUF630/DUF632 domains containing protein, putative, expressed
LOC_Os01g40450.1	-	0	6.27378	4.29752	3.26053e-10	CHP	2-aminoethanethiol dioxygenase, putative, expressed
LOC_Os01g40570.1	4327665	87.3421	164.668	154.965	6.26325e-17	CHP	outer mitochondrial membrane porin, putative, expressed
LOC_Os01g40590.1	4327667	49.4809	26.1775	26.8853	5.55758e-18	CLP	tyrosine protein kinase domain containing protein, putative, expressed
LOC_Os01g40680.1	4324450	2.51963	0.461202	0.673631	0.0026909	CLP	pentatricopeptide, putative
LOC_Os01g40750.1	4324455	52.3282	46.7286	23.4614	0.000929148	CHP	expressed protein
LOC_Os01g40820.1	9267860	8.79726	2.73354	0	0.00210032	CLP	peptidase family M41 containing protein, expressed
LOC_Os01g40860.1	4326375	97.7396	41.5959	28.2626	2.65284e-24	CLP	aldehyde dehydrogenase, putative, expressed
LOC_Os01g40870.1	4326376	45.1095	5.76444	1.65932	3.54355e-58	CLP	aldehyde dehydrogenase, putative, expressed
LOC_Os01g40980.1	4326378	1.51225	6.54911	6.71466	0.000127954	CHP	helicase, putative, expressed
LOC_Os01g41120.1	4326385	9.80308	1.22548	1.6789	1.67196e-17	CLP	retrotransposon protein, putative, Ty3-gypsy subclass, expressed
LOC_Os01g41220.1	4325948	38.9822	26.3286	27.6091	0.000528095	CLP	DUF538 domain containing protein, putative, expressed
LOC_Os01g41240.1	4325949	29.1701	4.78422	7.49507	1.85688e-27	L2P	hydrolase, alpha/beta fold family domain containing protein, expressed
LOC_Os01g41280.1	-	0.821618	9.60837	9.16064	2.57051e-05	CHP	OsFBD4 - F-box and FBD domain containing protein, expressed
LOC_Os01g41310.1	4325955	4.35322	13.0231	11.0139	1.15199e-05	CHP	OsFBX18 - F-box domain containing protein, expressed
LOC_Os01g41370.1	4325957	0.046801	20.7103	29.1327	0.000482414	CHP	FBD domain containing protein, putative, expressed
LOC_Os01g41420.1	4325959	21.2477	0.481635	0.619846	7.18848e-58	CLP	transmembrane amino acid transporter protein, putative, expressed
LOC_Os01g41550.1	4325964	41.2502	159.937	187.313	2.94579e-26	CHP	aspartic proteinase, putative, expressed
LOC_Os01g41640.1	4324595	43.3443	23.5571	25.9538	6.84065e-14	CLP	expressed protein
LOC_Os01g41710.1	4324599	1210.7	869.723	1030.77	1.63939e-130	L2P	chlorophyll A-B binding protein, putative, expressed
LOC_Os01g41720.1	4324600	0	3.36293	2.28322	3.98938e-05	CHP	conserved hypothetical protein
LOC_Os01g41750.1	9266262	2.82595	7.42572	4.62615	2.34098e-10	H2P	expressed protein
LOC_Os01g41800.1	4324603	31.0532	18.6655	19.9397	0.00034037	CLP	cytochrome P450, putative, expressed
LOC_Os01g41810.1	4324604	40.7805	36.7585	44.6348	0.00155531	CLP	cytochrome P450 72A1, putative, expressed
LOC_Os01g42030.1	4324105	4.66324	14.4177	12.5623	1.24218e-06	CHP	mitochondrial chaperone BCS1, putative, expressed
LOC_Os01g42070.1	4324211	0.611964	9.86017	11.7072	6.69679e-05	CHP	kinesin motor domain containing protein, putative, expressed
LOC_Os01g42140.1	-	2.31482	0.481254	1.0341	0.00932575	CLP	expressed protein
LOC_Os01g42150.1	4324216	25.0523	217.918	309.366	2.62998e-05	CHP	MEGL13 - Maternally expressed gene MEG family protein precursor, expressed
LOC_Os01g42160.1	-	2.05828	69.7508	212.458	5.00914e-11	CLP	MEGL14 - Maternally expressed gene MEG family protein precursor, putative, expressed
LOC_Os01g42250.1	4324221	2.92303	10.2224	7.37398	3.15592e-05	CHP	expressed protein
LOC_Os01g42270.1	9269401	0	6.74763	7.47784	7.02506e-05	CHP	transcriptional corepressor LEUNIG, putative
LOC_Os01g42294.1	4327723	2.17284	16.8604	19.1649	4.66915e-08	CHP	inactive receptor kinase At2g26730 precursor, putative, expressed
LOC_Os01g42410.1	4327730	5.01728	2.85953	3.94628	1.93444e-05	L2P	pleiotropic drug resistance protein, putative, expressed
LOC_Os01g42430.1	4327731	148.237	128.074	134.72	0.000366399	CLP	vacuolar ATP synthase, putative, expressed
LOC_Os01g42460.1	4327732	36.4102	22.3708	26.0046	1.61624e-10	L2P	BAH domain containing protein, expressed
LOC_Os01g42520.1	4325311	661.804	71.0432	91.6736	0	L2P	expressed protein
LOC_Os01g42530.1	4325312	118.338	175.82	178.488	0.000179976	CHP	ras-related protein, putative, expressed
LOC_Os01g42730.1	4325322	48.6253	21.3914	34.5608	3.9061e-39	L2P	GDSL-like lipase/acylhydrolase, putative, expressed
LOC_Os01g42810.1	4325328	3.20177	0.588389	1.08176	0.000268968	CLP	leaf senescence related protein, putative, expressed
LOC_Os01g42860.1	4326646	61.3475	5.63691	5.87268	9.04233e-28	CLP	inhibitor I family protein, putative, expressed
LOC_Os01g42870.1	4326647	23.4139	17.0484	21.3827	0.000163343	L2P	transferase family protein, putative, expressed
LOC_Os01g42880.1	4326648	42.9042	76.3672	61.4508	4.02769e-16	H2P	transferase family protein, putative, expressed
LOC_Os01g42960.1	-	4.88306	27.3229	28.5406	3.13592e-15	CHP	TTL1, putative, expressed
LOC_Os01g43020.1	4326656	71.4631	56.97	58.4124	5.81377e-06	CLP	CTP synthase, putative, expressed
LOC_Os01g43070.1	4326610	7.54996	2.89344	4.08752	1.00276e-05	CLP	psbP-related thylakoid lumenal protein 4, chloroplast precursor, putative, expressed
LOC_Os01g43090.1	4326612	219.115	86.575	113.85	7.87823e-101	L2P	oxidoreductase, aldo/keto reductase family protein, putative, expressed
LOC_Os01g43120.1	4326614	45.3082	20.78	20.9775	5.38546e-20	CLP	DEAD/DEAH box helicase, putative, expressed
LOC_Os01g43140.1	-	0.652462	0.610414	2.39635	0.00463156	CLP	lipase, putative, expressed
LOC_Os01g43230.1	9269761	50.8281	16.5284	11.4667	1.92381e-19	CLP	expressed protein
LOC_Os01g43330.1	4326628	60.1822	70.648	51.8766	6.38249e-11	H2P	extra-large G-protein-related, putative, expressed
LOC_Os01g43410.1	4326638	102.399	80.5958	100.581	8.42952e-19	L2P	CAMK_CAMK_like.9 - CAMK includes calcium/calmodulin depedent protein kinases, expressed
LOC_Os01g43510.1	9267700	0.85557	6.28911	3.98911	2.43192e-06	CHP	expressed protein
LOC_Os01g43520.2	4326680	2.01544	3.61614	1.54099	3.62627e-05	H2P	neutral ceramidase precursor, putative, expressed
LOC_Os01g43580.1	4326684	19.232	65.8686	58.4101	4.86728e-40	CHP	kinesin motor domain containing protein, putative, expressed
LOC_Os01g43630.3	4326687	0.449366	1.45741	0.340087	5.57761e-05	H2P	adaptin, putative, expressed
LOC_Os01g43710.1	4326657	54.2127	42.8821	39.6225	0.00850375	CLP	cytochrome P450 72A1, putative, expressed
LOC_Os01g43750.1	4326660	2.61711	1.38591	5.32538	5.05873e-07	CLP	cytochrome P450 72A1, putative, expressed
LOC_Os01g43870.6	4326666	5.06739	1.5226	5.49368	6.75297e-15	L2P	NLI interacting factor-like phosphatase, putative, expressed
LOC_Os01g43910.1	4326668	35.2022	30.6193	34.712	0.00052846	L2P	CGMC_MAPKCMGC_2.4 - CGMC includes CDA, MAPK, GSK3, and CLKC kinases, expressed
LOC_Os01g43950.1	9266252	8.94536	4.55805	7.55579	0.000489255	L2P	expressed protein
LOC_Os01g44069.1	4326672	19.8278	27.8051	23.1544	0.00115791	CHP	glycerol-3-phosphate acyltransferase, putative, expressed
LOC_Os01g44110.1	4326674	14.188	25.7198	20.9862	1.45355e-08	H2P	serine/threonine-protein kinase, putative, expressed
LOC_Os01g44120.1	4326675	31.0013	12.5523	27.3085	6.03179e-17	L2P	expressed protein
LOC_Os01g44210.1	4326593	250.791	187.062	185.408	4.466e-08	CLP	50S ribosomal protein L31, putative, expressed
LOC_Os01g44220.3	4326594	0.0715027	12.5093	3.95711	5.12429e-50	H2P	glucose-1-phosphate adenylyltransferase large subunit, chloroplast precursor, putative, expressed
LOC_Os01g44220.4	4326594	0	4.53661	3.10639	1.76889e-08	CHP	glucose-1-phosphate adenylyltransferase large subunit, chloroplast precursor, putative, expressed
LOC_Os01g44390.1	4326605	42.0725	13.1681	13.6048	1.12927e-08	CLP	MYB family transcription factor, putative, expressed
LOC_Os01g44960.1	4326572	20.8175	2.73881	3.01561	3.22859e-22	CLP	hydrolase, alpha/beta fold family domain containing protein, expressed
LOC_Os01g44970.1	4326573	2.07781	52.1044	41.4714	5.79893e-62	H2P	polygalacturonase, putative, expressed
LOC_Os01g44980.1	9269695	4.27739	1.09851	1.90423	0.0034444	CLP	peptide deformylase, putative, expressed
LOC_Os01g45030.1	-	0.0181796	0.731346	0.189181	3.40005e-06	H2P	retrotransposon protein, putative, Ty3-gypsy subclass
LOC_Os01g45070.1	4326576	22.1653	12.263	13.5148	0.000253921	CLP	peptide deformylase, putative, expressed
LOC_Os01g45090.1	4326577	89.2259	5.13108	4.10431	4.9735e-107	CLP	MYB family transcription factor, putative, expressed
LOC_Os01g45110.1	4326578	11.5521	6.63097	8.40319	0.000164103	CLP	anthocyanin 3-O-beta-glucosyltransferase, putative, expressed
LOC_Os01g45140.1	4326579	7.4392	3.50773	4.05367	0.00779037	CLP	anthocyanin 3-O-beta-glucosyltransferase, putative, expressed
LOC_Os01g45250.1	4326582	29.3231	10.7971	18.0479	7.7589e-21	L2P	DUF1645 domain containing protein, putative, expressed
LOC_Os01g45274.1	4326583	13.2097	1.00748	0.407499	2.19742e-15	CLP	carbonic anhydrase, chloroplast precursor, putative, expressed
LOC_Os01g45274.3	4326583	6.63602	1.92295	1.8889	0.000439278	CLP	carbonic anhydrase, chloroplast precursor, putative, expressed
LOC_Os01g45470.1	4326562	3040.81	2589.28	1289.96	1.23557e-31	CHP	expressed protein
LOC_Os01g45640.1	4326569	289.278	214.038	243.255	9.33527e-16	L2P	tat pathway signal sequence family protein, expressed
LOC_Os01g45670.1	9270300	7.60385	3.13269	3.56369	0.00572844	CLP	expressed protein
LOC_Os01g45750.1	4325917	178.46	136.354	119.745	6.34901e-06	CLP	bile acid sodium symporter family protein, putative, expressed
LOC_Os01g45830.1	4325919	21.1155	9.57523	9.96433	1.06102e-07	CLP	sulfate transporter, putative, expressed
LOC_Os01g45914.1	9270237	7.89786	240.139	277.216	4.78481e-39	CHP	expressed protein
LOC_Os01g45990.1	4326245	5.10834	18.2675	15.3073	3.63814e-17	CHP	potassium channel AKT1, putative, expressed
LOC_Os01g46070.1	4326249	144.561	276.031	288.627	4.79838e-18	CHP	lactate/malate dehydrogenase, putative, expressed
LOC_Os01g46090.1	9266391	0	1.06773	0	0.00277185	H2P	GDSL-like lipase/acylhydrolase, putative
LOC_Os01g46169.2	4326256	3.96716	0.605958	0.459552	5.95386e-06	CLP	GDSL-like lipase/acylhydrolase, putative, expressed
LOC_Os01g46220.1	4325365	0.78353	48.8691	52.813	1.26587e-18	CHP	GDSL-like lipase/acylhydrolase, putative, expressed
LOC_Os01g46350.1	4325373	10.4826	3.27943	4.07407	1.91628e-11	CLP	proteins of unknown function domain containing protein, expressed
LOC_Os01g46380.1	4325375	361.723	182.32	181.763	2.85039e-119	CLP	ketol-acid reductoisomerase, chloroplast precursor, putative, expressed
LOC_Os01g46400.1	9271197	9.57534	27.8597	32.3923	0.00156815	CHP	expressed protein
LOC_Os01g46610.1	4324176	451.405	381.238	393.552	1.7239e-18	L2P	dehydrogenase, putative, expressed
LOC_Os01g46720.1	4324179	14.9054	29.3638	24.2181	4.14709e-14	H2P	expressed protein
LOC_Os01g46800.1	4324183	6.77611	2.21377	9.97163	1.326e-08	L2P	OsWRKY15 - Superfamily of TFs having WRKY and zinc finger domains, expressed
LOC_Os01g46810.1	4324184	24.9383	37.8143	36.222	1.50138e-06	CHP	viral A-type inclusion protein repeat containing protein, expressed
LOC_Os01g46850.1	4324186	4.1977	8.18163	1.76494	3.80714e-05	H2P	expressed protein
LOC_Os01g46950.1	4327164	2.89708	23.0382	20.069	1.83193e-16	CHP	aldose 1-epimerase, putative, expressed
LOC_Os01g46970.1	4327165	1.42326	3.12399	1.24286	0.00256167	H2P	transcription factor, putative, expressed
LOC_Os01g46980.1	4327166	369.186	351.115	349.073	0.00690846	CLP	vacuolar ATP synthase subunit E, putative, expressed
LOC_Os01g47070.1	4327172	259.363	193.4	156.53	0.000404463	CLP	glycosyl hydrolase, putative, expressed
LOC_Os01g47080.1	4327173	36.5843	55.3688	53.8577	0.000311998	CHP	pyruvate kinase, putative, expressed
LOC_Os01g47130.1	4327175	3.32001	55.1748	60.5316	4.17985e-19	CHP	expressed protein
LOC_Os01g47190.1	4327177	35.5712	20.1663	30.542	5.54815e-09	L2P	phosphoglycerate mutase, putative, expressed
LOC_Os01g47256.3	4327851	3.29185	1.22283	2.6104	0.000506833	L2P	exosome complex exonuclease RRP40, putative, expressed
LOC_Os01g47330.1	-	173.734	92.6496	105.05	2.25397e-25	L2P	ribosomal protein L7/L12 C-terminal domain containing protein, expressed
LOC_Os01g47340.1	4327858	112.612	71.2673	66.7494	6.14416e-08	CLP	iron-sulfur cluster assembly enzyme ISCU, mitochondrial precursor, putative, expressed
LOC_Os01g47410.2	4327861	2.25716	25.7364	26.2911	2.25645e-13	CHP	aspartic proteinase oryzasin-1 precursor, putative, expressed
LOC_Os01g47420.3	4327862	1.22393	4.58021	1.85258	0.00434565	CHP	pterin-4-alpha-carbinolamine dehydratase, putative, expressed
LOC_Os01g47550.1	4326855	27.0776	22.262	28.61	0.000682872	CLP	kinase, pfkB family, putative, expressed
LOC_Os01g47560.1	-	16.6734	11.7182	13.8497	0.000589516	CLP	OsWRKY16 - Superfamily of TFs having WRKY and zinc finger domains, expressed
LOC_Os01g47570.1	9268670	24.3284	13.297	25.0744	2.28419e-07	L2P	expressed protein
LOC_Os01g47660.1	4326865	250.278	265.523	332.223	2.25547e-06	CLP	60S ribosomal protein L18a, putative, expressed
LOC_Os01g47730.1	4326321	171.042	56.8879	133.99	6.57047e-150	L2P	ras-related protein, putative, expressed
LOC_Os01g47760.1	4326324	107.82	113.904	195.957	4.49124e-19	CLP	OsGrx_I1 - glutaredoxin subgroup III, expressed
LOC_Os01g47770.1	4326325	14.6224	22.8241	18.2742	0.00528984	CHP	CS domain containing protein, putative, expressed
LOC_Os01g47780.1	4326326	19.6532	112.293	126.236	1.23459e-17	CHP	fasciclin domain containing protein, expressed
LOC_Os01g48000.1	4326333	7.50541	2.78499	2.99589	2.48511e-06	CLP	S-locus-like receptor protein kinase, putative, expressed
LOC_Os01g48120.1	-	11.4134	5.94048	9.73273	8.44755e-05	L2P	hypothetical protein
LOC_Os01g48170.1	-	0.724366	21.6859	9.47948	2.38183e-19	H2P	homeobox domain containing protein
LOC_Os01g48180.1	4325898	17.8436	46.3677	34.5281	1.62483e-64	H2P	DDT domain containing protein, putative, expressed
LOC_Os01g48190.2	4325899	22.2841	6.6363	12.1549	1.05751e-17	L2P	drought induced 19 protein, putative, expressed
LOC_Os01g48190.3	4325899	10.0157	2.44442	9.03143	2.16318e-32	L2P	drought induced 19 protein, putative, expressed
LOC_Os01g48200.1	4325900	22.4942	32.6212	27.1983	0.000238949	CHP	callose synthase, putative, expressed
LOC_Os01g48220.1	4325902	20.722	12.7501	12.0386	0.00136372	CLP	protein of unknown function DUF1421 domain containing protein, expressed
LOC_Os01g48280.1	4325905	191.285	182.725	194.178	0.00648363	CLP	ubiquitin-conjugating enzyme, putative, expressed
LOC_Os01g48300.2	4325906	33.3278	18.0905	21.7228	1.68887e-11	L2P	ATP synthase protein I related, putative, expressed
LOC_Os01g48300.4	4325906	10.7249	4.4888	9.2382	1.11448e-09	L2P	ATP synthase protein I related, putative, expressed
LOC_Os01g48310.1	4325907	18.6615	13.5277	14.5364	0.00589503	CLP	expressed protein
LOC_Os01g48320.1	4325908	34.6258	30.7331	39.9426	7.63825e-05	CLP	transcription factor like protein, putative, expressed
LOC_Os01g48370.1	4325911	34.2005	28.1263	35	0.000275139	L2P	OsFBT1 - F-box and tubby domain containing protein, expressed
LOC_Os01g48380.1	4325508	3.55873	1.9103	2.53876	0.00627754	CLP	PPR repeat domain containing protein, putative, expressed
LOC_Os01g48410.1	4325510	14.8018	18.1443	10.7355	4.04324e-05	H2P	ATROPGEF7/ROPGEF7, putative, expressed
LOC_Os01g48420.1	4325511	645.034	513.823	514.323	5.3053e-18	CLP	peroxiredoxin, putative, expressed
LOC_Os01g48444.1	4325515	85.3878	62.2622	57.5096	0.00195646	CLP	OsIAA5 - Auxin-responsive Aux/IAA gene family member, expressed
LOC_Os01g48446.1	4325516	31.5516	23.2244	41.686	1.17171e-12	L2P	no apical meristem protein, putative, expressed
LOC_Os01g48500.1	4325517	17.2563	7.03917	7.96895	2.75361e-05	CLP	expressed protein
LOC_Os01g48580.1	-	0	4.4253	4.47479	0.00786911	CHP	ubiquitin-conjugating enzyme E2, putative
LOC_Os01g48610.1	4325268	1.44584	5.14542	4.45202	0.000167193	CHP	expressed protein
LOC_Os01g48660.1	4325271	0.448911	0	0.566238	0.000114156	L2P	expressed protein
LOC_Os01g48680.1	4325272	5.1158	0.740708	0.748993	4.87812e-11	CLP	two pore calcium channel protein 1, putative, expressed
LOC_Os01g48770.2	4325282	338.815	372.649	481.034	1.03463e-08	CLP	60S ribosomal protein L37a, putative, expressed
LOC_Os01g48790.3	4325283	0.532857	1.86288	0.822468	9.01449e-05	H2P	YT521-B-like family domain containing protein, expressed
LOC_Os01g48830.2	4324389	24.1296	17.3315	15.9053	0.00933503	CLP	expressed protein
LOC_Os01g48850.1	4324390	27.3373	14.9121	12.6781	4.19048e-05	CLP	auxin-responsive protein, putative, expressed
LOC_Os01g48874.1	4324391	6.19645	1.21247	1.11109	8.11312e-08	CLP	wax synthase, putative, expressed
LOC_Os01g48930.1	4324395	37.4588	18.9723	13.618	1.9463e-05	CLP	splicing factor-related, putative, expressed
LOC_Os01g48960.1	-	21.9041	48.8622	32.1228	4.1193e-101	H2P	glutamate synthase, chloroplast precursor, putative, expressed
LOC_Os01g48990.1	4324401	13.1118	4.62696	6.20201	4.12772e-08	CLP	uncharacterized kinase mug58, putative, expressed
LOC_Os01g49190.1	4324151	331.318	480.481	480.574	4.88779e-19	CHP	ATP synthase, putative, expressed
LOC_Os01g49200.1	4324106	1.87688	21.4613	18.1502	6.46684e-24	CHP	microtubule associated protein, putative, expressed
LOC_Os01g49250.1	4324111	32.2959	23.8174	27.9153	8.27255e-05	CLP	methyltransferase, putative, expressed
LOC_Os01g49290.1	4324115	309.363	346.394	402.243	0.00112615	CLP	WD repeat-containing protein, putative, expressed
LOC_Os01g49320.1	4324117	9.41026	7.62584	16.6134	3.98451e-06	CLP	glycosyl hydrolase, putative, expressed
LOC_Os01g49340.1	4324119	7.18269	10.823	7.03549	0.00693112	H2P	arginine/serine-rich coiled-coil protein 1, putative, expressed
LOC_Os01g49410.1	4327940	17.0101	9.82702	14.1638	6.02213e-05	L2P	expressed protein
LOC_Os01g49680.1	4325640	50.5523	58.3358	47.4951	0.000357035	H2P	DNA repair helicase XPB2, putative, expressed
LOC_Os01g49690.1	4325641	76.8497	65.3565	67.7664	0.00231503	CLP	Ser/Thr protein phosphatase family protein, putative, expressed
LOC_Os01g49740.1	4325645	25.6142	8.38008	5.66123	2.12961e-14	CLP	expressed protein
LOC_Os01g49830.1	4325650	81.8965	16.2478	27.0061	1.10256e-94	L2P	B3 DNA binding domain containing protein, expressed
LOC_Os01g49890.1	4325651	51.6949	37.9969	34.7868	0.0025644	CLP	threonine synthase, chloroplast precursor, putative, expressed
LOC_Os01g49940.1	-	3.38727	1.61197	1.64852	0.00310958	CLP	ESP4, putative, expressed
LOC_Os01g50010.1	4323889	34.4195	60.2431	58.9892	1.27211e-07	CHP	clathrin assembly protein, putative, expressed
LOC_Os01g50040.1	4323891	16.1828	12.885	15.8676	0.00941959	L2P	DNA binding protein, putative, expressed
LOC_Os01g50070.1	-	2.5173	12.0697	2.97677	0.000173586	H2P	multidrug resistance protein 1, putative
LOC_Os01g50080.1	-	46.2284	144.719	73.1349	0	H2P	MDR-like ABC transporter, putative, expressed
LOC_Os01g50100.1	4323896	14.6405	17.5842	13.4797	0.00180091	H2P	ABC transporter, ATP-binding protein, putative, expressed
LOC_Os01g50110.1	4323897	4.4999	51.3313	47.5737	1.98679e-20	CHP	MYB family transcription factor, putative, expressed
LOC_Os01g50170.1	4325291	8.69525	39.6639	37.7062	3.02235e-15	CHP	eukaryotic aspartyl protease domain containing protein, expressed
LOC_Os01g50259.1	-	2.98136	1.17441	2.82043	0.00760086	CLP	hypothetical protein
LOC_Os01g50310.1	4325295	30.1085	22.5345	23.7539	0.00743872	CLP	VIP1 protein, putative, expressed
LOC_Os01g50340.1	4325297	13.0799	8.93393	10.0199	0.00157595	CLP	transposon protein, putative, unclassified, expressed
LOC_Os01g50370.1	4325301	23.413	6.48238	5.65623	7.73543e-14	CLP	STE_MEKK_ste11_MAP3K.4 - STE kinases include homologs to sterile 7, sterile 11 and sterile 20 from yeast, expressed
LOC_Os01g50400.1	4326918	34.5585	3.76794	5.83804	9.42997e-44	CLP	STE_MEKK_ste11_MAP3K.5 - STE kinases include homologs to sterile 7, sterile 11 and sterile 20 from yeast, expressed
LOC_Os01g50410.1	4326919	68.5143	4.53039	14.4241	5.76173e-121	L2P	STE_MEKK_ste11_MAP3K.6 - STE kinases include homologs to sterile 7, sterile 11 and sterile 20 from yeast, expressed
LOC_Os01g50420.1	4326920	131	10.2383	30.4976	6.18412e-268	L2P	STE_MEKK_ste11_MAP3K.7 - STE kinases include homologs to sterile 7, sterile 11 and sterile 20 from yeast, expressed
LOC_Os01g50460.1	4326923	4.23989	8.07497	4.65564	0.00250988	H2P	nodulin MtN3 family protein, putative, expressed
LOC_Os01g50470.1	4326924	1.83327	3.54161	2.63524	0.00683213	CHP	regulator of chromosome condensation, putative, expressed
LOC_Os01g50690.1	4326934	16.763	12.4683	12.9525	0.00323874	CLP	WD domain, G-beta repeat domain containing protein, expressed
LOC_Os01g50760.1	4324245	254.668	160.555	165.446	2.08928e-33	CLP	polyprenyl synthetase, putative, expressed
LOC_Os01g50770.1	4324247	13.3034	9.58045	13.3205	0.000273395	L2P	adaptor complexes medium subunit family domain containing protein, expressed
LOC_Os01g50820.1	4324249	11.0289	5.57104	6.3871	9.42379e-05	CLP	transporter, major facilitator family, putative, expressed
LOC_Os01g50830.1	4324250	3.28394	0.640064	1.48861	0.000440396	CLP	expressed protein
LOC_Os01g50840.1	4324251	36.5053	9.00801	16.9724	3.8902e-32	L2P	expressed protein
LOC_Os01g50934.1	4324256	67.2337	124.524	99.6037	3.79752e-09	H2P	fiber protein Fb11, putative, expressed
LOC_Os01g50940.1	4327669	4.28346	1.45367	3.05904	4.0533e-06	L2P	helix-loop-helix DNA-binding domain containing protein, expressed
LOC_Os01g50960.1	4327671	24.1228	59.287	51.7317	1.65133e-11	CHP	RNA polymerase II transcriptional coactivator KELP, putative, expressed
LOC_Os01g51040.1	4327675	8.65883	12.7639	9.36162	0.000919012	H2P	transmembrane protein 16K, putative, expressed
LOC_Os01g51060.1	4327677	8.79384	5.15359	5.61934	0.00217556	CLP	hydrolase, putative, expressed
LOC_Os01g51200.1	9267711	18.583	11.0353	13.8994	5.91507e-07	L2P	CK1_CaseinKinase_1.3 - CK1 includes the casein kinase 1 kinases, expressed
LOC_Os01g51200.2	9267711	5.365	0.794414	0.985868	2.13829e-09	CLP	CK1_CaseinKinase_1.3 - CK1 includes the casein kinase 1 kinases, expressed
LOC_Os01g51250.1	4327687	33.9609	12.3955	13.7827	3.97668e-18	CLP	mitochondrial carrier protein, putative, expressed
LOC_Os01g51260.1	4327821	4.7441	30.6935	26.6752	1.80625e-14	CHP	MYB family transcription factor, putative, expressed
LOC_Os01g51380.2	4327833	0.368768	1.89752	0.610508	0.000233923	H2P	ATP synthase, putative, expressed
LOC_Os01g51570.1	4325938	120.169	49.124	43.6726	1.24581e-29	CLP	glycosyl hydrolases family 17, putative, expressed
LOC_Os01g51700.1	4325946	4.41629	21.194	17.8721	6.89232e-08	CHP	ras-related protein, putative, expressed
LOC_Os01g51770.1	4325576	7.9077	32.018	30.1686	8.05972e-10	CHP	outer mitochondrial membrane porin, putative, expressed
LOC_Os01g51920.1	4325586	207.373	125.954	130.297	5.63351e-40	CLP	phosphotransferase, putative, expressed
LOC_Os01g51980.1	4325587	6.51968	0.493344	1.81404	3.63008e-16	L2P	alliin lyase precursor, putative, expressed
LOC_Os01g52010.1	4325589	20.1319	21.5445	31.9703	0.00118105	CLP	alliin lyase precursor, putative, expressed
LOC_Os01g52030.1	4325591	5.76658	1.98182	5.34397	0.00045025	L2P	zinc finger A20 and AN1 domain-containing stress-associated protein, putative, expressed
LOC_Os01g52100.1	4324694	2.47	18.1977	17.8755	2.76781e-07	CHP	DUF581 domain containing protein, expressed
LOC_Os01g52110.9	4324695	0.530517	0.086318	0.349134	0.0078093	CLP	RING finger and CHY zinc finger domain-containing protein 1, putative, expressed
LOC_Os01g52130.1	4324697	1.91558	8.5849	6.518	5.21153e-10	CHP	sulfate transporter, putative, expressed
LOC_Os01g52140.2	4324698	1.07644	2.31627	1.18806	0.00684628	CHP	expressed protein
LOC_Os01g52160.1	4324699	6.74423	23.3455	20.2343	1.35265e-05	CHP	heavy metal-associated domain containing protein, expressed
LOC_Os01g52170.1	4324700	18.937	23.2023	15.7782	0.00054376	H2P	expressed protein
LOC_Os01g52260.1	4324655	119.151	40.2735	54.8138	3.21287e-68	L2P	serine acetyltransferase protein, putative, expressed
LOC_Os01g52290.1	4324656	16.539	10.8082	10.8627	0.0019139	CLP	expressed protein
LOC_Os01g52450.1	4324666	0.274155	1.02595	0.172904	0.00487709	H2P	hexokinase, putative, expressed
LOC_Os01g52500.5	4324717	4.38231	1.77575	1.71639	0.00145165	CLP	NADP-dependent malic enzyme, putative, expressed
LOC_Os01g52530.1	4324718	51.1473	29.2282	44.7945	1.55398e-22	L2P	phosphoribosyl transferase, putative, expressed
LOC_Os01g52640.3	4324727	22.2166	24.6589	16.9962	7.25908e-05	CHP	suppressor of phythchrome A, putative, expressed
LOC_Os01g52690.1	4324732	89.2513	53.089	46.3878	2.27607e-14	CLP	retrotransposon protein, putative, unclassified, expressed
LOC_Os01g52730.1	4323915	27.452	10.266	23.4557	1.76168e-43	L2P	DUF584 domain containing protein, putative, expressed
LOC_Os01g52740.1	-	7.33959	3.31757	5.46109	0.00165124	CLP	expressed protein
LOC_Os01g52920.1	4324420	74.1617	28.7768	40.0243	2.89224e-85	L2P	expressed protein
LOC_Os01g52980.1	4324422	3.11437	7.26104	5.70544	0.00260314	CHP	OsFBX23 - F-box domain containing protein, expressed
LOC_Os01g53020.1	4324425	28.602	9.50257	13.3817	1.40071e-17	L2P	heat shock protein DnaJ, putative, expressed
LOC_Os01g53079.1	4324429	123.432	186.787	150.778	6.06282e-12	H2P	ubiquitin domain-containing protein 1, putative, expressed
LOC_Os01g53090.1	-	15.2212	2.81676	2.45268	3.06244e-09	CLP	pathogen-related protein, putative, expressed
LOC_Os01g53220.1	4324158	7.2531	0.288752	1.09493	1.44186e-11	CLP	HSF-type DNA-binding domain containing protein, expressed
LOC_Os01g53240.1	4324159	11.6703	75.863	95.2707	1.14926e-12	CHP	BURP domain containing protein, expressed
LOC_Os01g53294.1	-	24.847	72.8407	55.6413	1.06898e-58	H2P	respiratory burst oxidase protein B, putative, expressed
LOC_Os01g53430.1	4327868	1.77273	6.21931	4.4255	7.30837e-05	CHP	anthocyanidin 5,3-O-glucosyltransferase, putative, expressed
LOC_Os01g53640.1	4327884	2.26943	11.9201	11.8694	1.36442e-07	CHP	retrotransposon protein, putative, unclassified, expressed
LOC_Os01g53680.1	-	18.1987	56.6445	53.3335	5.02633e-20	CHP	6-phosphofructokinase, putative, expressed
LOC_Os01g53700.1	4327198	55.3854	74.9595	66.5328	1.51533e-05	CHP	mitochondrial-processing peptidase subunit, mitochondrial precursor, putative, expressed
LOC_Os01g53710.1	4327199	68.9354	49.7785	80.9374	5.95769e-26	L2P	dual specificity protein phosphatase, putative, expressed
LOC_Os01g53730.1	4327202	71.4999	9.40579	20.1444	4.68654e-98	L2P	expressed protein
LOC_Os01g53790.1	4327206	9.70368	2.87481	6.8849	1.70619e-12	L2P	stress-induced protein, putative, expressed
LOC_Os01g53800.1	4327207	16.758	7.22859	7.17949	5.07047e-09	CLP	glutamate carboxypeptidase 2, putative, expressed
LOC_Os01g53920.1	4326546	1.39396	0.155716	0.885701	5.96029e-10	L2P	receptor-like protein kinase 5 precursor, putative, expressed
LOC_Os01g54030.1	4326552	1.13919	21.6581	24.633	3.73047e-10	CHP	NADP-dependent malic enzyme, putative, expressed
LOC_Os01g54040.1	4326165	1.51983	0.437504	0.958527	0.00652905	CLP	ATP-dependent protease La, putative, expressed
LOC_Os01g54080.1	4326167	12.7444	31.7866	30.4663	3.71892e-13	CHP	kinesin motor protein-related, putative, expressed
LOC_Os01g54210.1	4326175	7.75353	5.49965	10.595	2.48111e-05	CLP	GATA zinc finger domain containing protein, expressed
LOC_Os01g54270.1	4326177	5.23705	0.345039	0.383788	1.37091e-13	CLP	transposon protein, putative, unclassified
LOC_Os01g54300.1	4326178	32.145	26.986	35.7671	1.10997e-06	L2P	OsMan02 - Endo-Beta-Mannanase
LOC_Os01g54340.1	4325540	24.4057	2.04474	4.47981	4.48813e-33	L2P	plant-specific domain TIGR01615 family protein, expressed
LOC_Os01g54350.1	4325541	24.33	7.69143	9.67159	7.56898e-29	L2P	protein kinase domain containing protein, expressed
LOC_Os01g54400.1	4325545	62.2086	32.627	44.2016	1.49738e-19	L2P	VQ domain containing protein, putative, expressed
LOC_Os01g54510.1	4325552	37.3435	28.6578	38.2071	6.12282e-10	L2P	MAC/Perforin domain containing protein, putative, expressed
LOC_Os01g54540.1	4325555	20.0817	11.4558	14.5957	0.000208758	CLP	ribosomal protein L13, putative, expressed
LOC_Os01g54600.1	4324624	61.8734	20.1906	30.9883	1.48744e-50	L2P	OsWRKY13 - Superfamily of TFs having WRKY and zinc finger domains, expressed
LOC_Os01g54620.1	4324625	12.6254	100.102	58.0303	2.23847e-277	H2P	CESA4 - cellulose synthase, expressed
LOC_Os01g54700.1	4324628	11.1173	3.24432	7.01148	1.91258e-20	L2P	retrotransposon protein, putative, unclassified, expressed
LOC_Os01g54810.1	4324634	5.84051	22.1441	26.2691	0.0014523	CHP	lipase, putative, expressed
LOC_Os01g54860.1	4324637	42.847	79.6543	63.8085	5.05192e-21	H2P	enoyl-CoA hydratase/isomerase family protein, putative, expressed
LOC_Os01g54880.1	4327005	21.209	13.3497	14.9743	0.00348721	CLP	glucosidase 2 subunit beta precursor, putative, expressed
LOC_Os01g54890.1	4327006	7.20815	2.09285	3.17438	0.00560329	CLP	ethylene-responsive transcription factor 2, putative, expressed
LOC_Os01g54930.1	4327010	38.543	24.6845	19.5711	0.000418162	CLP	one zinc finger protein, putative, expressed
LOC_Os01g54990.1	4327014	16.9988	27.0188	25.1693	0.000222573	CHP	auxin response factor, putative, expressed
LOC_Os01g55040.1	4325131	19.302	22.3818	14.6338	5.19586e-10	H2P	1,3-beta-glucan synthase component, putative, expressed
LOC_Os01g55110.1	4325138	7.28772	2.20956	1.97893	0.00149352	CLP	RING-H2 finger protein, putative, expressed
LOC_Os01g55160.1	4325140	8.72801	1.70115	2.32224	1.01461e-05	CLP	expressed protein
LOC_Os01g55170.1	4325141	100.768	77.3872	66.7661	0.00962556	CLP	la domain containing protein, expressed
LOC_Os01g55240.1	4325145	121.776	10.1459	10.9306	9.40851e-210	CLP	gibberellin 2-beta-dioxygenase, putative, expressed
LOC_Os01g55350.1	4325309	1.47988	17.4828	23.2784	3.26749e-05	CHP	phosphoenolpyruvate carboxylase, putative, expressed
LOC_Os01g55370.1	9271377	4.68652	2.26452	4.38481	0.000367009	L2P	expressed protein
LOC_Os01g55450.1	4325613	3.32384	12.7717	14.9641	0.00079508	CHP	CAMK_KIN1/SNF1/Nim1_like.11 - CAMK includes calcium/calmodulin depedent protein kinases, expressed
LOC_Os01g55510.1	4325617	69.579	17.6901	52.9624	8.45688e-50	L2P	dynein light chain type 1 domain containing protein, expressed
LOC_Os01g55540.1	4325621	9.94803	50.4224	66.5126	3.08966e-06	CHP	aminotransferase, classes I and II, domain containing protein, expressed
LOC_Os01g55549.1	4325622	0	2.37093	1.26722	1.22297e-06	CHP	homeobox and START domains containing protein, putative, expressed
LOC_Os01g55560.1	4327017	2.46661	21.8339	22.9756	2.28844e-07	CHP	ABIL3, putative, expressed
LOC_Os01g55590.1	4327020	36.4321	65.9127	56.6959	1.14339e-13	H2P	AMP-binding enzyme, putative, expressed
LOC_Os01g55600.1	4327021	2.36626	11.1574	11.4165	0.000231987	CHP	peptide transporter PTR2, putative, expressed
LOC_Os01g55610.1	4327022	7.28639	0.470125	0.950767	2.9933e-18	CLP	peptide transporter PTR2, putative, expressed
LOC_Os01g55730.1	4327030	51.8146	100.667	98.206	3.41262e-07	CHP	AGAP003732-PA, putative, expressed
LOC_Os01g55870.1	4326889	71.0349	117.29	108.032	1.39254e-10	CHP	chorismate mutase, chloroplast precursor, putative, expressed
LOC_Os01g55940.1	4326893	51.7432	28.4777	28.4775	1.36599e-14	CLP	OsGH3.2 - Probable indole-3-acetic acid-amido synthetase, expressed
LOC_Os01g55950.1	4326894	160.275	44.8182	61.3185	6.82085e-98	L2P	acetamidase, putative, expressed
LOC_Os01g56020.1	4326899	0.273556	7.16595	5.56397	5.98675e-11	CHP	expressed protein
LOC_Os01g56130.1	4325496	21.4101	16.0916	20.6288	6.15771e-06	L2P	CSLC1 - cellulose synthase-like family C, expressed
LOC_Os01g56140.1	4325497	64.9436	64.7287	45.2085	6.94328e-05	CHP	expressed protein
LOC_Os01g56180.1	4325501	115.789	91.7138	106.379	2.71844e-11	L2P	expressed protein
LOC_Os01g56200.1	4325503	24.3975	18.0259	21.5206	2.1198e-06	L2P	BTBA2 - Bric-a-Brac,Tramtrack, Broad Complex BTB domain with Ankyrin repeat region, expressed
LOC_Os01g56220.1	4325504	8.55275	3.00059	6.97854	2.28995e-05	L2P	expressed protein
LOC_Os01g56240.1	9272536	44.274	11.7097	36.759	7.44701e-22	L2P	OsSAUR2 - Auxin-responsive SAUR gene family member, expressed
LOC_Os01g56300.1	4325594	54.8569	36.1574	34.6969	8.19148e-12	CLP	expressed protein
LOC_Os01g56350.2	4325601	7.7572	2.33649	2.54161	2.69724e-07	CLP	PTAC12, putative, expressed
LOC_Os01g56360.1	4325602	9.07818	6.86945	9.7248	0.00397229	CLP	wax synthase, putative, expressed
LOC_Os01g56450.1	4324612	26.0582	8.38692	7.40267	2.50725e-09	CLP	DUF567 domain containing protein, putative, expressed
LOC_Os01g56460.1	4324613	36.5873	27.3442	34.3471	5.14031e-05	L2P	mitochondrial glycoprotein, putative, expressed
LOC_Os01g56560.1	4324708	25.795	17.6973	24.2941	0.00128715	L2P	cyclase/dehydrase family protein, expressed
LOC_Os01g56580.1	4324710	0.670687	1.63686	0.57931	0.000803934	H2P	CK1_CaseinKinase_1a.3 - CK1 includes the casein kinase 1 kinases, expressed
LOC_Os01g56680.1	4327150	93.8428	113.588	82.5819	1.3708e-08	H2P	photosystem II reaction center W protein, chloroplast precursor, putative, expressed
LOC_Os01g56690.1	9269465	4.42594	1.61589	6.94434	9.2689e-06	L2P	helix-loop-helix DNA-binding domain containing protein, expressed
LOC_Os01g56810.1	4327887	3.85803	1.07423	0.912444	0.00482534	CLP	cytokinin dehydrogenase precursor, putative, expressed
LOC_Os01g56850.1	4327891	2.48862	28.048	61.1377	0.000878031	CLP	expressed protein
LOC_Os01g56890.1	4327895	40.7908	14.6593	44.9532	7.39418e-42	L2P	expressed protein
LOC_Os01g56890.2	4327895	53.4487	28.0116	43.8685	1.49631e-29	L2P	expressed protein
LOC_Os01g56890.3	4327895	15.051	11.8374	16.8985	0.00975226	CLP	expressed protein
LOC_Os01g56930.1	4327898	23.0038	6.6367	6.90489	2.79614e-19	CLP	eukaryotic aspartyl protease domain containing protein, expressed
LOC_Os01g56940.1	4327899	0.909517	6.24883	7.34047	0.00349563	CHP	flap endonuclease, putative, expressed
LOC_Os01g57004.1	9268283	2.27915	42.9297	16.099	3.26418e-33	H2P	adhesive/proline-rich protein, putative
LOC_Os01g57040.1	9268120	14.1755	2.41126	1.39327	0.00048679	CLP	expressed protein
LOC_Os01g57073.1	4326432	17.3705	31.3141	25.1427	8.87921e-16	H2P	insulin-degrading enzyme, putative, expressed
LOC_Os01g57260.1	4327840	42.6806	24.3691	30.5051	8.96426e-09	L2P	vacuolar protein sorting-associated protein 28 homolog 2, putative, expressed
LOC_Os01g57420.1	4327055	8.57649	4.98565	7.37832	5.16492e-07	L2P	diacylglycerol kinase, putative, expressed
LOC_Os01g57450.1	4327057	40.3457	65.6786	57.9517	1.18768e-06	CHP	universal stress protein domain containing protein, putative, expressed
LOC_Os01g57460.1	4327058	11.8497	8.29304	10.6452	0.00252173	CLP	frataxin, putative, expressed
LOC_Os01g57560.1	4327038	1.43383	0.365845	0.770702	0.00301096	CLP	serine/threonine-protein kinase receptor precursor, putative, expressed
LOC_Os01g57570.1	4327039	261.081	183.808	169.101	7.50262e-12	CLP	NADPH-dependent FMN reductase domain containing protein, expressed
LOC_Os01g57610.1	4327043	3.26328	1.07934	1.6527	0.00012182	CLP	OsGH3.1 - Probable indole-3-acetic acid-amido synthetase, expressed
LOC_Os01g57700.1	4327049	0.764516	2.8133	1.68758	0.00471313	CHP	membrane protein, putative, expressed
LOC_Os01g57730.1	4327052	14.2874	5.34665	15.1091	3.90967e-22	L2P	peroxidase precursor, putative, expressed
LOC_Os01g57740.1	4325858	11.7452	23.8176	21.408	0.000310568	CHP	expressed protein
LOC_Os01g57770.1	4325859	12.0484	2.43718	2.07937	3.98393e-07	CLP	OsPOP4 - Putative Prolyl Oligopeptidase homologue, expressed
LOC_Os01g57854.1	4325861	19.1808	4.61942	5.56937	1.48293e-18	CLP	pectinesterase, putative, expressed
LOC_Os01g57890.1	4325864	0.134958	20.9908	14.2036	1.00442e-42	H2P	Homeobox domain containing protein, expressed
LOC_Os01g57958.1	-	425.176	719.822	717.478	2.17763e-18	CHP	chloroplast 50S ribosomal protein L16, putative, expressed
LOC_Os01g57960.1	-	68.3821	93.0417	39.6021	8.08095e-56	H2P	retrotransposon protein, putative, unclassified, expressed
LOC_Os01g57968.1	-	9706.16	6501.64	4852.92	4.11605e-275	CLP	expressed protein
LOC_Os01g57990.1	-	5.74166	17.2544	13.8262	0.0082875	CHP	hypothetical protein
LOC_Os01g58020.1	-	102.95	34.3886	30.0191	6.93641e-18	CLP	ribulose bisphosphate carboxylase large chain precursor, putative
LOC_Os01g58022.1	-	159.218	58.5271	47.368	8.91709e-26	CLP	NADPH-dependent oxidoreductase, putative
LOC_Os01g58130.1	4324132	16.8967	11.7283	22.9972	9.00673e-06	L2P	expressed protein
LOC_Os01g58140.1	4324133	194.666	58.1329	141.752	3.43565e-118	L2P	expressed protein
LOC_Os01g58150.1	4324134	25.0157	18.5462	26.7909	0.000332109	L2P	expressed protein
LOC_Os01g58220.1	4324136	6.14155	2.37756	4.90847	0.00219492	CLP	translation initiation factor SUI1, putative, expressed
LOC_Os01g58220.2	4324136	151.234	54.6533	86.8128	1.2085e-51	L2P	translation initiation factor SUI1, putative, expressed
LOC_Os01g58310.1	4325629	50.8602	3.71211	5.45982	1.91862e-13	CLP	hypothetical protein
LOC_Os01g58335.1	-	7.7805	1.03987	0.876251	0.00730504	CLP	expressed protein
LOC_Os01g58380.1	4325632	103.024	59.0881	56.7862	1.17212e-13	CLP	3-hydroxybutyryl-CoA dehydrogenase, putative, expressed
LOC_Os01g58420.1	4327621	208.01	89.2407	119.737	2.56323e-72	L2P	AP2 domain containing protein, expressed
LOC_Os01g58444.1	4327624	3.05212	9.40201	9.75365	0.00356372	CHP	expressed protein
LOC_Os01g58459.2	4327625	4.55478	1.94099	1.82734	0.000819142	CLP	expressed protein
LOC_Os01g58470.1	4327627	50.9082	31.1127	24.6019	0.00488395	CLP	expressed protein
LOC_Os01g58550.2	4327631	1.41169	7.48405	4.96038	1.07048e-05	CHP	methyladenine glycosylase, putative, expressed
LOC_Os01g58600.1	-	8.45093	75.5053	73.5516	4.67634e-05	CHP	hypothetical protein
LOC_Os01g58620.1	4327955	67.1771	28.1135	43.1569	2.68449e-41	L2P	expressed protein
LOC_Os01g58660.1	-	26.6204	2109.44	3301.41	9.09186e-43	CHP	LTPL29 - Protease inhibitor/seed storage/LTP family protein precursor, expressed
LOC_Os01g58790.1	4327968	9.5915	5.71489	9.52997	3.41363e-05	L2P	GHMP kinases ATP-binding protein, putative, expressed
LOC_Os01g58850.1	4327532	2.68893	0.135981	0.481256	0.000143223	CLP	circadian clock coupling factor-related, putative, expressed
LOC_Os01g58890.1	4327535	41.9025	3.53588	8.39448	8.33538e-52	L2P	cysteine proteinase inhibitor precursor protein, putative, expressed
LOC_Os01g58890.2	4327535	45.3778	10.7709	11.1231	1.65287e-31	CLP	cysteine proteinase inhibitor precursor protein, putative, expressed
LOC_Os01g58910.1	4327536	49.7207	4.69074	2.9645	2.87842e-73	CLP	auxin-induced protein 5NG4, putative, expressed
LOC_Os01g59000.1	4327538	28.2804	16.3444	17.6904	2.23315e-06	CLP	cytochrome P450, putative, expressed
LOC_Os01g59080.1	4327543	357.194	139.879	154.24	1.40252e-97	L2P	expressed protein
LOC_Os01g59090.1	4327544	45.6669	18.6874	22.0575	3.50041e-15	CLP	thylakoid lumenal 20 kDa protein, putative, expressed
LOC_Os01g59100.1	4327545	4.8393	2.00329	3.60574	5.15565e-05	L2P	cytokinin-N-glucosyltransferase 1, putative, expressed
LOC_Os01g59120.1	4327547	2.68617	29.3049	36.7393	3.07061e-07	CHP	cyclin, putative, expressed
LOC_Os01g59140.1	4327549	55.7155	30.0694	32.2758	5.41208e-10	CLP	DNA-directed RNA polymerases I, II, and III subunit RPABC1, putative, expressed
LOC_Os01g59150.1	4327550	2.7434	12.0365	8.09915	3.21186e-11	H2P	tubulin/FtsZ domain containing protein, putative, expressed
LOC_Os01g59180.1	-	13.487	9.25823	9.25805	0.0048204	CLP	OsFBX27 - F-box domain containing protein, expressed
LOC_Os01g59440.2	4327564	5.97055	5.52158	11.1017	0.00279133	CLP	BRASSINOSTEROID INSENSITIVE 1-associated receptor kinase 1 precursor, putative, expressed
LOC_Os01g59510.1	4327567	25.2474	10.3147	14.8115	1.8948e-19	L2P	chloroplast ribonuclease III domain protein, putative, expressed
LOC_Os01g59530.1	4327351	85.2003	12.6178	14.6947	1.18076e-59	CLP	OsCML1 - Calmodulin-related calcium sensor protein, expressed
LOC_Os01g59530.2	4327351	4.10809	0.153734	0.155453	1.40943e-05	CLP	OsCML1 - Calmodulin-related calcium sensor protein, expressed
LOC_Os01g59600.1	4327357	22.6867	46.9928	29.7318	4.21517e-17	H2P	peptidase, T1 family, putative, expressed
LOC_Os01g59600.2	4327357	0.0700354	1.44148	0.0662548	8.4118e-05	H2P	peptidase, T1 family, putative, expressed
LOC_Os01g59610.1	4327358	21.6521	14.1073	25.8784	2.92132e-07	L2P	KAZ1 - Kazal-type serine protease inhibitor precursor, expressed
LOC_Os01g59670.1	9271632	12.7295	17.1777	13.5962	5.0401e-05	H2P	expressed protein
LOC_Os01g59680.1	4327363	0.121972	10.6124	9.75029	3.24524e-07	CHP	NHL25, putative, expressed
LOC_Os01g59740.1	4327588	35.0526	60.4497	60.7374	9.67804e-05	CHP	expressed protein
LOC_Os01g59840.1	4327593	1.32097	0	0.488999	0.000217331	CLP	Os1bglu3 - beta-glucosidase homologue, similar to G. max isohydroxyurate hydrolase, expressed
LOC_Os01g59860.1	4327595	23.915	16.0245	23.1482	4.93022e-09	L2P	expressed protein
LOC_Os01g59870.1	-	0.996572	11.9341	15.1976	0.00135707	CHP	LTPL65 - Protease inhibitor/seed storage/LTP family protein precursor, expressed
LOC_Os01g59900.1	4327599	60.0779	33.1934	38.563	9.63371e-25	L2P	expressed protein
LOC_Os01g59950.1	9269256	38.3374	21.3733	25.2298	4.77694e-06	CLP	pentatricopeptide repeat-containing protein, putative, expressed
LOC_Os01g59970.1	4327481	170.857	148.571	154.571	0.00246037	CLP	expressed protein
LOC_Os01g59980.1	4327482	38.654	24.9356	24.8266	2.89044e-09	CLP	zinc finger family protein, putative, expressed
LOC_Os01g60020.1	4327485	22.3789	2.98226	4.30802	2.32028e-25	CLP	NAC domain transcription factor, putative, expressed
LOC_Os01g60040.2	4327486	2.12386	0.999745	1.60485	1.49401e-05	L2P	HEAT repeat family protein, putative, expressed
LOC_Os01g60110.1	4327489	23.635	10.6195	13.5822	3.4836e-11	CLP	E2F-related protein, putative, expressed
LOC_Os01g60230.4	4327495	7.90623	2.59672	2.62576	1.04586e-05	CLP	auxin efflux carrier component, putative, expressed
LOC_Os01g60270.2	4327441	7.19868	3.40174	3.89148	0.000473598	CLP	homeobox domain containing protein, expressed
LOC_Os01g60280.1	-	39.4858	23.2132	17.6251	4.66898e-06	CLP	ATP binding protein, putative, expressed
LOC_Os01g60330.1	4327447	6.96349	31.3452	28.4208	2.37795e-18	CHP	inactive receptor kinase At2g26730 precursor, putative, expressed
LOC_Os01g60410.1	4327451	103.062	84.054	116.823	9.01099e-12	L2P	ubiquitin-conjugating enzyme, putative, expressed
LOC_Os01g60420.1	4327604	5.98571	2.39388	7.91035	8.62873e-13	L2P	expressed protein
LOC_Os01g60600.1	9268836	7.27083	2.82629	11.141	2.91629e-17	L2P	WRKY DNA-binding domain containing protein, expressed
LOC_Os01g60640.1	4327611	4.85303	1.5412	5.60194	7.40516e-12	L2P	OsWRKY21 - Superfamily of TFs having WRKY and zinc finger domains, expressed
LOC_Os01g60670.1	4327614	5.47643	14.4082	13.8856	2.20636e-06	CHP	receptor-like protein kinase precursor, putative, expressed
LOC_Os01g60730.2	4327616	13.6819	0.923087	2.30242	2.98307e-22	CLP	RING-H2 finger protein, putative, expressed
LOC_Os01g60740.2	4327617	27.9688	48.9234	40.2487	1.23826e-05	CHP	LTPL16 - Protease inhibitor/seed storage/LTP family protein precursor, expressed
LOC_Os01g60770.1	4327568	31.3028	104.215	63.1909	2.79341e-67	H2P	expansin precursor, putative, expressed
LOC_Os01g60790.1	4327570	242.542	259.341	324.292	1.09128e-05	CLP	40S ribosomal protein S26, putative, expressed
LOC_Os01g60810.1	4327572	8.47585	2.25162	1.78185	1.52996e-05	CLP	DUF623 domain containing protein, expressed
LOC_Os01g60830.1	4327573	194.507	79.4018	60.9364	6.93435e-46	CLP	expressed protein
LOC_Os01g60860.1	4327575	12.8441	4.36052	5.72198	1.1346e-12	CLP	spotted leaf 11, putative, expressed
LOC_Os01g61070.1	4327517	31.9104	62.4219	39.7124	8.36258e-09	H2P	heavy metal-associated domain containing protein, expressed
LOC_Os01g61080.1	4327518	23.2	4.45622	19.3838	8.20061e-70	L2P	OsWRKY24 - Superfamily of TFs having WRKY and zinc finger domains, expressed
LOC_Os01g61120.1	4327520	35.0553	22.3481	17.3635	0.00178932	CLP	expressed protein
LOC_Os01g61380.1	4327423	29.0579	45.7956	46.2125	0.00914895	CHP	lactate/malate dehydrogenase, putative, expressed
LOC_Os01g61440.1	4327429	13.6469	3.73546	4.11549	6.12147e-09	CLP	expressed protein
LOC_Os01g61460.1	4327430	25.1837	7.67538	10.078	5.35761e-24	L2P	leaf senescence related protein, putative, expressed
LOC_Os01g61510.1	4327433	7.3821	3.07986	6.84204	1.9706e-08	L2P	ammonium transporter protein, putative, expressed
LOC_Os01g61620.1	4327402	5.78222	12.335	12.1724	0.00227824	CHP	protein kinase family protein, putative, expressed
LOC_Os01g61630.1	4327403	6.65318	2.17131	2.34197	1.16776e-05	CLP	expressed protein
LOC_Os01g61640.1	4327404	43.0634	24.7403	29.5499	4.15446e-10	L2P	NLI interacting factor-like phosphatase, putative, expressed
LOC_Os01g61670.2	-	10.5722	5.72335	7.97869	0.00031825	CLP	ureidoglycolate hydrolase, putative, expressed
LOC_Os01g61680.1	4327406	29.5783	9.59208	18.2822	4.34256e-21	L2P	expressed protein
LOC_Os01g61690.1	4327407	11.3662	1.98007	2.33592	4.24563e-17	CLP	OsSCP5 - Putative Serine Carboxypeptidase homologue, expressed
LOC_Os01g61830.1	4327416	73.8551	100.341	90.0583	1.6911e-05	CHP	zinc finger C-x8-C-x5-C-x3-H type family protein, expressed
LOC_Os01g61860.1	4327418	0.590135	1.35516	0.634408	0.00882029	CHP	TBC domain containing protein, expressed
LOC_Os01g62070.1	4327371	41.5695	27.7656	24.3894	0.00191155	CLP	cation efflux family protein, putative, expressed
LOC_Os01g62070.2	-	13.3648	0.661245	0.425499	5.18798e-21	CLP	cation efflux family protein, putative, expressed
LOC_Os01g62230.1	4327384	69.7787	95.8618	152.962	4.18796e-05	CLP	Core histone H2A/H2B/H3/H4 domain containing protein, putative, expressed
LOC_Os01g62260.1	4327387	38.0399	24.4495	24.2979	0.00100195	CLP	thaumatin, putative, expressed
LOC_Os01g62290.1	4327388	147.024	109.951	98.8733	1.11721e-08	CLP	DnaK family protein, putative, expressed
LOC_Os01g62300.1	4327389	43.3846	50.4183	41.0765	0.00180091	H2P	SLT1 protein, putative, expressed
LOC_Os01g62350.1	4327391	110.06	308.232	348.1	4.50509e-13	CHP	60S ribosomal protein L36-2, putative, expressed
LOC_Os01g62430.2	4327497	6.11607	2.32756	7.15884	2.12158e-05	L2P	C2 domain containing protein, putative, expressed
LOC_Os01g62430.3	4327497	10.8954	5.29266	18.3351	3.84095e-11	L2P	C2 domain containing protein, putative, expressed
LOC_Os01g62490.1	4327501	0.240582	2.06322	0.948315	7.06285e-05	CHP	laccase precursor protein, putative, expressed
LOC_Os01g62610.1	4327507	88.4673	59.9319	53.6437	4.61568e-05	CLP	peptidyl-prolyl cis-trans isomerase, FKBP-type, putative, expressed
LOC_Os01g62630.1	4327509	39.2552	25.2766	26.4113	7.03096e-06	CLP	aspartic proteinase nepenthesin precursor, putative, expressed
LOC_Os01g62660.1	4327512	8.42915	0.825273	1.97808	3.13472e-25	L2P	MYB family transcription factor, putative, expressed
LOC_Os01g62670.1	-	7.96779	2.41326	6.23621	2.24562e-10	L2P	avr9/Cf-9 rapidly elicited protein, putative, expressed
LOC_Os01g62760.1	4327465	103.638	64.791	49.3901	9.2602e-07	CLP	protein phosphatase 2C, putative, expressed
LOC_Os01g62880.1	9271397	6.34622	1.68134	2.65648	3.96417e-06	CLP	oxidoreductase, aldo/keto reductase family protein, putative, expressed
LOC_Os01g62900.1	4324853	16.014	9.409	6.85513	0.00688074	CLP	amino acid kinase, putative, expressed
LOC_Os01g62920.1	4324855	22.6229	16.7532	18.3985	0.000222002	CLP	homeodomain protein, putative, expressed
LOC_Os01g63060.1	4324799	30.9891	19.2066	23.7015	1.43464e-08	L2P	phosphatidic acid phosphatase-related, putative, expressed
LOC_Os01g63180.1	-	0	0.129208	1.63317	0.000402324	CLP	laccase-6 precursor, putative, expressed
LOC_Os01g63230.1	4324806	72.794	14.0174	28.672	4.96993e-153	L2P	growth regulator related protein, putative, expressed
LOC_Os01g63250.1	4324808	21.4672	37.9785	36.1344	0.000501332	CHP	josephin, putative, expressed
LOC_Os01g63270.1	4324810	27.2465	9.3493	13.4579	1.11778e-34	L2P	alpha-glucan phosphorylast isozyme, putative, expressed
LOC_Os01g63270.2	4324810	1.37678	0.555631	1.22584	0.00300918	L2P	alpha-glucan phosphorylast isozyme, putative, expressed
LOC_Os01g63354.1	4324815	26.5773	24.2374	31.7115	0.000893868	CLP	ELM2 domain containing protein, putative, expressed
LOC_Os01g63470.1	4324821	48.6511	57.3671	43.5355	0.00090067	H2P	C2 domain containing protein, expressed
LOC_Os01g63480.1	4324822	33.4915	7.51995	5.10272	8.29174e-36	CLP	transferase family protein, putative, expressed
LOC_Os01g63580.1	4324826	17.2813	149.671	95.6432	1.01439e-181	H2P	glycerol-3-phosphate acyltransferase, putative, expressed
LOC_Os01g63620.1	4324827	52.9655	25.8546	37.2011	1.99928e-42	L2P	expressed protein
LOC_Os01g63690.1	4324829	46.9433	11.6339	28.6118	8.36366e-79	L2P	hs1, putative, expressed
LOC_Os01g63770.1	4324749	17.0606	5.68055	4.62024	3.31683e-12	CLP	transmembrane amino acid transporter protein, putative, expressed
LOC_Os01g63830.1	4324755	4.90122	3.09245	6.14625	0.00103488	CLP	dehydrodolichyl diphosphate synthase, putative, expressed
LOC_Os01g63854.1	4324757	37.8117	9.64772	13.0075	6.84774e-36	L2P	transmembrane amino acid transporter protein, putative, expressed
LOC_Os01g63900.1	4324761	20.7063	14.0093	15.3429	0.000707214	CLP	WD domain, G-beta repeat domain containing protein, expressed
LOC_Os01g63930.1	-	1.54893	0.395211	0.466237	0.00399155	CLP	cytochrome P450, putative, expressed
LOC_Os01g63950.1	4325056	10.2822	7.49874	9.84207	0.00332748	L2P	expressed protein
LOC_Os01g64090.1	4325065	74.303	149.445	175.223	0.000754485	CHP	L1P family of ribosomal proteins domain containing protein, expressed
LOC_Os01g64100.1	4325066	2.371	12.6438	11.6076	1.11984e-05	CHP	glycosyl hydrolase, putative, expressed
LOC_Os01g64110.1	4325067	21.1678	6.76331	9.208	3.13973e-17	L2P	glycosyl hydrolase, putative, expressed
LOC_Os01g64120.1	9270637	29.6406	7.69803	6.72266	3.44277e-11	CLP	2Fe-2S iron-sulfur cluster binding domain containing protein, expressed
LOC_Os01g64170.1	4324736	4.80942	2.12313	3.60439	8.47396e-09	L2P	glycosyl hydrolases family 17, putative, expressed
LOC_Os01g64360.1	4324783	57.1381	16.7049	41.7154	7.32319e-53	L2P	MYB family transcription factor, putative, expressed
LOC_Os01g64470.1	4324791	43.929	14.8478	43.9632	4.54843e-42	L2P	harpin-induced protein 1 domain containing protein, expressed
LOC_Os01g64480.1	-	0	1.62044	0.252087	0.0091261	CHP	harpin-induced protein 1 domain containing protein, expressed
LOC_Os01g64520.1	4324793	4.63456	1.5863	1.97832	0.0051677	CLP	uricase, putative, expressed
LOC_Os01g64570.1	4324796	3.35951	0.273305	0.690904	8.38606e-05	CLP	U-box domain-containing protein, putative, expressed
LOC_Os01g64590.1	4324797	2.05529	0	0.0845366	0.00277185	CLP	dof zinc finger domain containing protein, putative, expressed
LOC_Os01g64650.1	4325070	79.8753	65.1991	81.899	3.38926e-08	L2P	VAMP-like protein YKT62, putative, expressed
LOC_Os01g64670.1	4325072	0.115315	1.40248	0.21818	0.000197266	H2P	soluble inorganic pyrophosphatase, putative, expressed
LOC_Os01g64690.1	4325074	102.645	164.8	159.855	0.000197266	CHP	LSM domain containing protein, expressed
LOC_Os01g64730.1	4325078	27.3479	13.9106	13.4131	1.42285e-06	CLP	bZIP transcription factor domain containing protein, expressed
LOC_Os01g64750.1	4325046	9.74822	21.2916	22.6868	0.00197179	CHP	sterol 3-beta-glucosyltransferase, putative, expressed
LOC_Os01g64790.1	4325050	11.3763	4.05452	5.63732	1.10956e-07	CLP	AP2 domain containing protein, expressed
LOC_Os01g64820.1	4325052	2.80535	13.0392	12.5596	1.10534e-14	CHP	POLA1 - Putative DNA polymerase alpha catalytic subunit, expressed
LOC_Os01g64870.1	4324926	41.4116	27.7105	26.7971	4.79701e-07	CLP	expressed protein
LOC_Os01g64890.1	4324927	14.7381	8.1585	8.15326	0.00185127	CLP	CorA-like magnesium transporter protein, putative, expressed
LOC_Os01g64920.1	4324930	17.5029	32.7939	27.1678	4.16258e-08	CHP	nuclear matrix protein 1, putative, expressed
LOC_Os01g64930.1	4324931	27.753	19.3278	22.3696	0.000431338	CLP	expressed protein
LOC_Os01g65000.1	4324937	2.19318	1.22001	3.14022	0.00783753	CLP	ammonium transporter protein, putative, expressed
LOC_Os01g65080.1	4324940	2.61706	0.306051	0.232105	6.97095e-05	CLP	ZOS1-18 - C2H2 zinc finger protein, expressed
LOC_Os01g65090.1	4324941	3.76704	10.0833	8.01831	0.000149925	CHP	aminotransferase, classes I and II, domain containing protein, expressed
LOC_Os01g65100.3	4324943	0.882445	3.48577	1.91697	2.9879e-06	H2P	peptide transporter, putative, expressed
LOC_Os01g65150.1	4324947	3.65815	0.277492	0.23383	2.94073e-06	CLP	proton-dependent oligopeptide transport, putative, expressed
LOC_Os01g65169.1	4324948	19.5425	2.58763	2.31631	3.19878e-28	CLP	proton-dependent oligopeptide transport, putative, expressed
LOC_Os01g65230.1	4324953	53.6024	37.8684	33.8679	0.000319443	CLP	AGC_AGC_other_PDK1_Pk61C.1 - ACG kinases include homologs to PKA, PKG and PKC, expressed
LOC_Os01g65260.1	4324764	23.6414	5.62534	6.5932	9.98169e-24	CLP	amidophosphoribosyltransferase, chloroplast precursor, putative, expressed
LOC_Os01g65310.1	4324766	46.1972	29.1246	33.452	3.21516e-10	L2P	DUF803 domain containing, putative, expressed
LOC_Os01g65320.1	4324767	5.83398	8.25979	4.98555	2.64993e-06	H2P	expressed protein
LOC_Os01g65350.1	4324769	6.56637	3.0716	3.6516	0.00220122	CLP	deoxynucleoside kinase family, putative, expressed
LOC_Os01g65370.1	4324770	116.259	40.2591	60.4325	5.64196e-44	L2P	MYB family transcription factor, putative
LOC_Os01g65380.1	4324771	37.2238	92.2877	103.324	2.90196e-13	CHP	patellin protein, putative, expressed
LOC_Os01g65400.1	4324772	1.78162	0.370402	1.12363	0.00175234	CLP	DNA polymerase I, putative, expressed
LOC_Os01g65440.1	4324775	32.0363	90.6051	93.4012	6.63415e-11	CHP	universal stress protein domain containing protein, putative, expressed
LOC_Os01g65510.1	4325080	15.9564	4.33029	7.31708	7.76752e-14	L2P	OsFBX31 - F-box domain containing protein, expressed
LOC_Os01g65520.1	4325081	30.7224	59.5817	71.3048	0.00420662	CHP	Sad1 / UNC-like C-terminal domain containing protein, putative, expressed
LOC_Os01g65560.1	4325084	51.0569	45.8338	55.7461	0.00939412	CLP	snRK1-interacting protein 1, putative, expressed
LOC_Os01g65670.1	4325094	8.68594	22.347	21.0562	6.8984e-06	CHP	amino acid transporter, putative, expressed
LOC_Os01g65700.1	4324836	3.71237	0.762395	3.42632	1.68282e-05	L2P	expressed protein
LOC_Os01g65760.1	4324839	12.837	0.482143	0	3.40667e-29	CLP	retrotransposon protein, putative, unclassified, expressed
LOC_Os01g65790.1	4324842	22.1069	49.9821	52.0765	1.79308e-07	CHP	pectinesterase, putative, expressed
LOC_Os01g65830.1	4324844	1.97576	100.359	130.288	1.90638e-20	CHP	acyl-desaturase, chloroplast precursor, putative, expressed
LOC_Os01g65850.1	4324846	0	6.89999	6.53958	3.87058e-10	CHP	CHD3-type chromatin-remodeling factor PICKLE, putative
LOC_Os01g65900.1	4324850	77.1989	46.0081	41.5381	1.49685e-12	CLP	chitin-inducible gibberellin-responsive protein, putative, expressed
LOC_Os01g65904.1	9268780	4.48921	1.41815	3.58503	1.12255e-05	L2P	expressed protein
LOC_Os01g65920.2	4324993	15.2319	7.51179	6.25537	0.00360634	CLP	F-box/LRR-repeat protein 2, putative, expressed
LOC_Os01g66010.1	4324999	1.90623	0.624183	1.62299	0.00236232	L2P	amino acid transporter, putative, expressed
LOC_Os01g66030.1	4325001	102.774	19.8869	18.7999	1.37787e-102	CLP	OsMADS2 - MADS-box family gene with MIKCc type-box, expressed
LOC_Os01g66120.1	4325006	11.0002	3.30935	5.01955	1.57341e-11	L2P	No apical meristem protein, putative, expressed
LOC_Os01g66170.1	4324879	53.2301	38.1208	42.637	7.96171e-07	CLP	SNARE associated Golgi protein, putative, expressed
LOC_Os01g66200.1	4324882	35.1366	71.9351	56.1823	1.00444e-33	H2P	expressed protein
LOC_Os01g66260.1	-	5.69713	0.876162	2.2149	1.00856e-06	CLP	expressed protein
LOC_Os01g66300.1	4324889	62.4562	40.2831	34.8545	5.66489e-06	CLP	KH domain containing protein, putative, expressed
LOC_Os01g66320.1	4324890	49.6753	30.9321	33.118	9.00673e-06	CLP	expressed protein
LOC_Os01g66330.1	4324891	34.5646	29.1211	30.912	0.00789837	CLP	ATP-dependent Clp protease ATP-binding subunit clpX, putative, expressed
LOC_Os01g66350.1	9270767	94.409	91.6777	100.614	0.00147277	CLP	DUF647 domain containing protein, putative, expressed
LOC_Os01g66420.1	4324896	14.4929	28.6528	20.9539	1.23743e-07	H2P	PHD finger protein, putative, expressed
LOC_Os01g66490.1	4324898	6.12114	2.27442	2.71055	0.00022618	CLP	no apical meristem protein, putative, expressed
LOC_Os01g66500.1	4324899	33.015	23.0148	22.1785	1.8638e-07	CLP	phosphoribosylformylglycinamidine synthase, putative, expressed
LOC_Os01g66510.1	4324900	26.8833	17.0266	13.8806	0.00234441	CLP	MLO domain containing protein, putative, expressed
LOC_Os01g66560.1	4324904	71.7626	119.122	110.507	1.83101e-16	CHP	signal recognition particle 72 kDa protein, putative, expressed
LOC_Os01g66610.1	4324909	34.9285	11.2256	12.3614	4.43155e-35	CLP	serine/threonine-protein kinase receptor precursor, putative, expressed
LOC_Os01g66640.1	-	2.61755	1.60925	3.679	0.00057441	CLP	S-domain receptor-like protein kinase, putative
LOC_Os01g66700.1	4324914	1.69273	22.1293	23.6832	6.96602e-11	CHP	beta-hexosaminidase precursor, putative, expressed
LOC_Os01g66830.1	4324922	17.7184	67.9771	85.2966	3.94628e-05	CHP	pectinacetylesterase domain containing protein, expressed
LOC_Os01g66850.1	4324955	30.092	80.2697	81.4452	1.1455e-10	CHP	pectinacetylesterase domain containing protein, expressed
LOC_Os01g66860.2	4324956	0.996087	0.310632	2.04169	1.57671e-05	CLP	serine/threonine protein kinase, putative, expressed
LOC_Os01g66940.1	4324962	72.9971	54.4028	50.8912	0.000379983	CLP	kinase, pfkB family, putative, expressed
LOC_Os01g66980.1	4324965	7.64484	1.61775	2.06633	8.49516e-05	CLP	expressed protein
LOC_Os01g67010.1	4324968	1.61782	0.137596	1.25222	6.90649e-06	L2P	expressed protein
LOC_Os01g67040.1	4324970	2.28616	4.72531	1.96156	0.000213646	H2P	OsRhmbd5 - Putative Rhomboid homologue, expressed
LOC_Os01g67100.1	4324973	0.977666	16.7034	18.5859	2.10286e-14	CHP	expressed protein
LOC_Os01g67126.1	-	465.319	732.211	805.073	8.13867e-08	CHP	ribosomal L18p/L5e family protein, putative, expressed
LOC_Os01g67134.1	4325100	254.841	493.857	485.551	1.7932e-44	CHP	ribosomal L18p/L5e family protein, putative, expressed
LOC_Os01g67160.1	9269568	29.4501	69.9956	79.8712	0.000399631	CHP	cyclin-dependent kinase B1-1, putative, expressed
LOC_Os01g67340.1	4325029	1.02643	2.11262	0.388409	0.00182191	CHP	STRUBBELIG-RECEPTOR FAMILY 8 precursor, putative, expressed
LOC_Os01g67390.1	4325034	32.9743	261.553	329.043	2.43015e-43	CHP	POEI32 - Pollen Ole e I allergen and extensin family protein precursor, expressed
LOC_Os01g67430.1	4325037	3.29519	0.440405	0.111333	0.0026909	CLP	lipase, putative, expressed
LOC_Os01g67480.1	4325038	79.3454	16.6998	11.8596	3.06449e-63	CLP	helix-loop-helix DNA-binding domain containing protein, expressed
LOC_Os01g67490.1	4325039	2.42722	0.264047	0.9078	9.79297e-05	CLP	OTU-like cysteine protease family protein, putative, expressed
LOC_Os01g67510.1	4325041	28.865	14.5479	15.7453	2.17097e-09	CLP	recA protein, putative, expressed
LOC_Os01g67570.1	4325010	54.778	26.4493	28.0805	3.46191e-22	CLP	PDE312/PTAC10, putative, expressed
LOC_Os01g67600.1	4325013	31.482	23.9776	29.2467	2.19213e-05	L2P	CXE carboxylesterase, putative, expressed
LOC_Os01g67630.1	4325014	5.95015	2.09759	3.63027	1.32753e-06	L2P	peptide transporter PTR2, putative, expressed
LOC_Os01g67720.2	4325018	2.11483	0.329757	0.416806	0.0026909	CLP	ABC1 family domain containing protein, putative, expressed
LOC_Os01g67740.1	4325020	1.60429	8.49837	7.64999	1.43854e-10	CHP	chromosome segregation protein, putative, expressed
LOC_Os01g67810.1	4325023	45.2451	9.48406	26.5701	3.78764e-89	L2P	transposon protein, putative, unclassified, expressed
LOC_Os01g67820.1	4325024	21.847	4.24648	22.3192	2.04201e-63	L2P	exo70 exocyst complex subunit domain containing protein, expressed
LOC_Os01g67835.1	-	2.25358	0	0.177661	0.0014772	CLP	ompA/MotB, putative, expressed
LOC_Os01g67880.1	4324975	48.2979	36.048	38.4794	0.000290523	CLP	vacuolar protein sorting-associated protein 53, putative, expressed
LOC_Os01g67950.1	4324978	49.6989	6.93971	14.9118	7.16643e-45	L2P	ubiquitin family protein, putative, expressed
LOC_Os01g67960.1	4324979	31.1964	21.511	22.5704	2.51904e-05	CLP	GPI transamidase component PIG-S-related, putative, expressed
LOC_Os01g68020.1	4324985	55.9832	12.5477	19.3719	4.84698e-52	L2P	BTBZ2 - Bric-a-Brac, Tramtrack, and Broad Complex BTB domain with TAZ zinc finger and Calmodulin-binding domains, expressed
LOC_Os01g68060.1	4324990	95.2379	59.6162	92.1354	2.81353e-54	L2P	copine, putative, expressed
LOC_Os01g68104.1	9272341	13.4955	36.8307	40.2856	0.000418488	CHP	ZOS1-21 - C2H2 zinc finger protein, expressed
LOC_Os01g68140.1	4324866	13.2006	1.57354	0.964329	4.82773e-17	CLP	expressed protein
LOC_Os01g68160.3	4324867	4.19913	1.90768	1.43859	0.0038052	CLP	ZOS1-22 - C2H2 zinc finger protein, expressed
LOC_Os01g68179.1	-	2.98569	0	0	0.00277185	CLP	expressed protein
LOC_Os01g68269.1	-	45.2489	1.86924	0.889481	8.95038e-83	CLP	hypothetical protein
LOC_Os01g68290.1	9271255	14.0781	0.931273	0.403581	2.33054e-09	CLP	expressed protein
LOC_Os01g68330.1	4324312	29.22	37.8396	32.9528	0.00499144	CHP	antigen peptide transporter-like 1, chloroplast precursor, putative, expressed
LOC_Os01g68650.1	4324350	17.0674	6.13567	6.35379	6.89099e-06	CLP	plant-specific domain TIGR01615 family protein, expressed
LOC_Os01g68680.1	-	26.4639	19.6083	20.0426	0.000141737	CLP	tetratricopeptide repeat domain containing protein, expressed
LOC_Os01g68770.1	4324333	229.144	365.218	347.029	5.27179e-29	CHP	selenium-binding protein, putative, expressed
LOC_Os01g68800.1	4324335	17.3636	4.85229	7.67983	8.81191e-08	CLP	expressed protein
LOC_Os01g68820.1	4324337	0.622155	130.163	90.7134	2.1295e-109	H2P	expressed protein
LOC_Os01g68930.1	4324358	3.24711	1.10467	2.12236	0.00294566	CLP	expressed protein
LOC_Os01g68950.1	4324360	939.476	1133.46	917.298	8.14338e-11	H2P	ubiquitin family domain containing protein, expressed
LOC_Os01g69030.2	4324364	0.186565	0.719984	0.264741	0.00948578	CHP	sucrose-phosphate synthase, putative, expressed
LOC_Os01g69030.4	4324364	1.41185	1.93727	0.267127	0.000195848	CHP	sucrose-phosphate synthase, putative, expressed
LOC_Os01g69050.2	4324366	3.35608	6.02842	4.23322	0.00932704	CHP	lysine ketoglutarate reductase trans-splicing related 1, putative, expressed
LOC_Os01g69060.1	4324367	23.03	12.6242	14.2539	6.50957e-07	CLP	hydrolase, alpha/beta fold family domain containing protein, expressed
LOC_Os01g69080.1	4327738	75.619	181.223	183.207	4.0511e-32	CHP	acyl-desaturase, chloroplast precursor, putative, expressed
LOC_Os01g69100.1	4327740	320.617	135.097	119.846	1.09582e-75	CLP	expressed protein
LOC_Os01g69110.1	4327741	140.534	106.615	110.151	4.29194e-05	CLP	expressed protein
LOC_Os01g69120.1	4327742	5.19618	2.07749	2.39482	0.00252693	CLP	uncharacterized RNA methyltransferase pc1998, putative, expressed
LOC_Os01g69120.3	4327742	3.91291	0.354266	0.238819	1.72491e-07	CLP	uncharacterized RNA methyltransferase pc1998, putative, expressed
LOC_Os01g69230.1	4327750	10.0562	18.0035	16.8459	0.000960008	CHP	exo70 exocyst complex subunit domain containing protein, expressed
LOC_Os01g69830.1	4327245	14.364	8.54026	8.04312	0.00879575	CLP	OsSPL2 - SBP-box gene family member, expressed
LOC_Os01g69840.1	9269409	11.13	0.713199	2.01929	8.62545e-08	CLP	expressed protein
LOC_Os01g69850.1	4327247	141.787	64.6242	76.684	6.46823e-45	L2P	OsMADS65 - MADS-box family gene with MIKC* type-box, expressed
LOC_Os01g69900.1	9271250	45.6523	35.0733	32.1765	0.0097899	CLP	CBS domain-containing protein, putative, expressed
LOC_Os01g69904.1	9267008	11.0026	0.182186	0.245632	1.4337e-44	CLP	expressed protein
LOC_Os01g69930.1	4327255	0.279822	2.61789	0.911804	1.35011e-09	H2P	dnaJ domain containing protein, expressed
LOC_Os01g69940.1	4327256	43.4123	34.1163	36.346	0.000421832	CLP	OsFBX32 - F-box domain containing protein, expressed
LOC_Os01g69960.1	4327259	26.7461	26.4779	13.5285	0.00324329	CHP	expressed protein
LOC_Os01g70100.1	4327233	7.83944	27.1772	16.4705	7.18961e-25	H2P	zinc finger DHHC domain-containing protein, putative, expressed
LOC_Os01g70110.1	4327234	26.8045	72.2369	65.097	1.05786e-13	CHP	No apical meristem protein, putative, expressed
LOC_Os01g70140.1	4327237	96.1822	145.427	140.757	1.85682e-05	CHP	ubiquitin-conjugating enzyme E2-22 kDa, putative, expressed
LOC_Os01g70160.1	4327238	65.833	119.404	106.051	1.94673e-12	CHP	zinc finger, C3HC4 type domain containing protein, expressed
LOC_Os01g70170.1	4327239	339.518	317.354	327.935	3.11182e-06	L2P	transaldolase, putative, expressed
LOC_Os01g70200.1	4327243	82.3896	130.645	128.244	1.90198e-08	CHP	exostosin family domain containing protein, expressed
LOC_Os01g70220.1	4326952	5.0853	14.2383	13.9443	5.45702e-05	CHP	histone-lysine N-methyltransferase, putative, expressed
LOC_Os01g70250.1	4326955	6.85582	14.544	13.8249	0.000140915	CHP	heat shock protein DnaJ, putative, expressed
LOC_Os01g70320.1	4326960	38.413	52.7808	47.9468	0.000506129	CHP	expressed protein
LOC_Os01g70390.1	4326967	6.15887	32.4432	32.4349	4.92369e-16	CHP	expressed protein
LOC_Os01g70470.1	4326943	131.623	51.1332	52.3743	1.17554e-45	CLP	expressed protein
LOC_Os01g70520.1	4326948	13.0853	3.23054	3.48158	3.17395e-12	CLP	Os1bglu5 - beta-glucosidase homologue, similar to G. max isohydroxyurate hydrolase, expressed
LOC_Os01g70560.1	4326816	1.12086	11.3019	13.7846	0.00981685	CHP	expressed protein
LOC_Os01g70570.1	4326817	7.96633	2.75716	2.35237	0.000231104	CLP	acyltransferase, putative, expressed
LOC_Os01g70680.1	9266487	1.10573	130.085	178.612	0.000104244	CHP	DEF1 - Defensin and Defensin-like DEFL family
LOC_Os01g70730.1	4326826	12.0468	15.8519	7.87562	0.00322237	CHP	flowering promoting factor-like 1, putative, expressed
LOC_Os01g70740.1	9268621	51.3424	27.4268	18.2079	3.63811e-05	CLP	expressed protein
LOC_Os01g70790.1	4326830	461.154	157.557	323.693	0	L2P	SRC2 protein, putative, expressed
LOC_Os01g70810.1	9267191	25.1679	28.3888	22.6695	0.00520365	H2P	homeobox domain containing protein, expressed
LOC_Os01g70930.1	4326792	7.30684	13.6719	9.78282	0.00030125	CHP	leucoanthocyanidin dioxygenase, putative, expressed
LOC_Os01g70980.1	4326521	173.208	274.967	265.704	3.1175e-11	CHP	expressed protein
LOC_Os01g71050.1	4326527	64.9853	124.819	101.799	5.04038e-36	H2P	MSP domain containing protein, putative, expressed
LOC_Os01g71090.1	4326530	49.6439	9.22403	4.35894	6.55244e-43	CLP	xylanase inhibitor, putative, expressed
LOC_Os01g71170.1	4326536	2.84711	19.0893	18.0459	1.18781e-05	CHP	classical arabinogalactan protein 26 precursor, putative, expressed
LOC_Os01g71190.1	4326537	29.3905	40.2344	30.4689	0.00231958	H2P	photosystem II reaction center PSB28 protein, chloroplast precursor, putative, expressed
LOC_Os01g71210.1	4326539	1.28137	9.59033	8.4854	0.00234643	CHP	expressed protein
LOC_Os01g71220.1	4326504	27.5506	41.5265	36.5333	1.67258e-05	CHP	zinc finger protein, putative, expressed
LOC_Os01g71280.1	4326512	9.49837	71.2459	76.2597	3.17314e-31	CHP	glycerol-3-phosphate dehydrogenase, putative, expressed
LOC_Os01g71300.3	4326513	1.54675	9.44406	7.9324	0.000306498	CHP	S-formylglutathione hydrolase, putative, expressed
LOC_Os01g71320.1	4326516	26.5436	67.8865	75.0416	2.11492e-10	CHP	hexokinase, putative, expressed
LOC_Os01g71330.1	4326517	21.433	12.8835	22.2351	1.91145e-06	L2P	expressed protein
LOC_Os01g71340.1	4326518	763.132	238.023	291.482	0	L2P	glycosyl hydrolases family 17, putative, expressed
LOC_Os01g71350.1	4326519	19.9897	3.64907	2.43796	1.13331e-13	CLP	glycosyl hydrolases family 17, putative, expressed
LOC_Os01g71380.1	4326520	1.33913	32.7713	97.3466	4.4498e-15	CLP	glycosyl hydrolases family 17, putative, expressed
LOC_Os01g71420.1	4326052	3.79528	15.203	12.7434	7.73352e-08	CHP	Ser/Thr protein phosphatase family protein, putative, expressed
LOC_Os01g71670.1	4326063	520.766	197.787	349.283	0	L2P	glycosyl hydrolases family 17, putative, expressed
LOC_Os01g71720.1	4325823	5.67648	1.18959	0.816249	2.63594e-05	CLP	amino acid permease family protein, putative, expressed
LOC_Os01g71780.1	4325827	0.2578	3.42484	2.04862	2.72872e-05	CHP	WD domain, G-beta repeat domain containing protein, expressed
LOC_Os01g71820.1	4325831	9.81133	2.76721	5.73282	1.26303e-08	L2P	glycosyl hydrolases family 17, putative, expressed
LOC_Os01g71830.1	4325832	7.21062	1.51439	1.1833	0.000183124	CLP	glycosyl hydrolases family 17, putative, expressed
LOC_Os01g71930.1	4325836	6.585	1.92081	0	0.000584322	CLP	glycosyl hydrolases family 17 protein, expressed
LOC_Os01g72000.1	4325756	11.4826	5.40113	6.87973	2.53346e-08	CLP	armadillo repeat-containing protein, putative, expressed
LOC_Os01g72009.1	9266620	399.646	263.923	275.745	5.57152e-20	CLP	expressed protein
LOC_Os01g72020.1	4325758	3.41885	0.654244	0.771822	4.24281e-05	CLP	BTBA3 - Bric-a-Brac,Tramtrack, Broad Complex BTB domain with Ankyrin repeat region, expressed
LOC_Os01g72080.1	4325760	427.48	124.696	186.883	3.64539e-280	L2P	calmodulin-like protein 1, putative, expressed
LOC_Os01g72100.1	4325762	458.915	178.273	373.637	0	L2P	OsCML10 - Calmodulin-related calcium sensor protein, expressed
LOC_Os01g72130.1	-	11.4162	30.9491	28.1043	0.000501618	CHP	glutathione S-transferase, putative, expressed
LOC_Os01g72170.1	4325768	43.5092	7.46665	5.35818	1.01406e-25	CLP	glutathione S-transferase, putative, expressed
LOC_Os01g72230.1	4325738	7.95828	20.3818	17.8336	9.82664e-07	CHP	stromal membrane-associated protein, putative, expressed
LOC_Os01g72240.1	4325739	60.9307	37.8832	56.1109	7.71083e-29	L2P	uridine 5-monophosphate synthase, putative, expressed
LOC_Os01g72250.1	4325740	21.7426	13.2049	12.5672	0.00241473	CLP	uridine 5-monophosphate synthase, putative, expressed
LOC_Os01g72260.1	9266794	4.66003	1.54407	2.15832	0.000516335	CLP	cytochrome P450, putative, expressed
LOC_Os01g72310.1	4325745	12.0477	17.8036	13.8952	3.13668e-07	H2P	OsFBO7 - F-box and other domain containing protein, expressed
LOC_Os01g72340.1	4325748	3.40169	1.21436	2.223	1.90028e-07	L2P	beta-galactosidase, putative, expressed
LOC_Os01g72370.1	4325750	0.953206	0.0810706	0.450875	5.52165e-06	L2P	helix-loop-helix DNA-binding domain containing protein, expressed
LOC_Os01g72480.1	9270336	42.5475	69.3955	65.7192	3.31384e-05	CHP	zinc finger, C3HC4 type domain containing protein, expressed
LOC_Os01g72490.1	4325404	5.85299	0.639509	1.05083	2.18151e-11	CLP	LRP1, putative, expressed
LOC_Os01g72530.1	4325408	529.833	106.7	217.046	0	L2P	OsCML31 - Calmodulin-related calcium sensor protein, expressed
LOC_Os01g72700.1	4325381	5.52269	14.6806	14.8448	9.39344e-06	CHP	expressed protein
LOC_Os01g72810.1	4325388	6.96949	2.59869	7.73993	7.07406e-12	L2P	secreted glycoprotein, putative, expressed
LOC_Os01g72834.1	4325390	17.5139	5.57931	3.14509	1.98381e-10	CLP	RNA recognition motif containing protein, putative, expressed
LOC_Os01g72860.1	4325391	40.5753	60.7545	50.911	1.30861e-11	H2P	MAC/Perforin domain containing protein, putative, expressed
LOC_Os01g72900.1	4325395	12.5876	4.50701	7.4977	0.000608718	CLP	abscisic stress-ripening, putative, expressed
LOC_Os01g73005.1	9271196	3.21679	8.40384	6.94755	0.00443545	CHP	expressed protein
LOC_Os01g73110.1	4324548	36.414	17.1431	12.3926	0.000103348	CLP	expressed protein
LOC_Os01g73170.1	4324554	139.993	26.1264	25.2749	1.6415e-119	CLP	peroxidase precursor, putative, expressed
LOC_Os01g73200.1	4324556	18.2388	6.13515	5.68679	4.57074e-07	CLP	peroxidase precursor, putative, expressed
LOC_Os01g73250.1	4324459	16.3563	0.681477	0.438518	1.60085e-26	CLP	abscisic stress-ripening, putative, expressed
LOC_Os01g73310.1	-	60.5208	162.101	138.772	1.33296e-51	H2P	actin, putative, expressed
LOC_Os01g73420.1	4324463	10.9565	22.527	16.4515	6.04894e-07	H2P	mitochondrial carrier protein, putative, expressed
LOC_Os01g73450.1	4324465	222.636	44.0482	31.4264	3.08404e-153	CLP	amino acid kinase, putative, expressed
LOC_Os01g73570.2	4324475	58.1913	80.1326	67.686	0.000437976	CHP	vacuolar protein sorting 55 family protein, putative, expressed
LOC_Os01g73620.2	4324005	0.0422647	0.39541	0.0799665	0.00460163	H2P	expressed protein
LOC_Os01g73760.1	4323831	25.8691	18.275	18.9788	0.000901073	CLP	IPP transferase, putative, expressed
LOC_Os01g73780.1	4323834	17.8212	133.961	135.225	1.14067e-23	CHP	chloroplast outer envelope 24 kD protein, putative, expressed
LOC_Os01g73790.1	4323835	35.6788	85.697	87.5737	1.63916e-14	CHP	NAD dependent epimerase/dehydratase family protein, putative, expressed
LOC_Os01g73880.1	4323837	101.041	164.896	155.252	2.48426e-09	CHP	eukaryotic translation initiation factor, putative, expressed
LOC_Os01g73890.1	4323838	11.3255	52.5667	45.145	3.29032e-13	CHP	transcription initiation factor IIA gamma chain, putative, expressed
LOC_Os01g73900.1	4323839	54.8388	39.1862	35.4205	0.00118041	CLP	DEAD-box ATP-dependent RNA helicase, putative, expressed
LOC_Os01g73940.1	4323842	652.094	154.907	73.7041	2.8136e-140	CLP	expressed protein
LOC_Os01g73970.1	4323844	70.2257	51.0576	47.0795	0.000134396	CLP	lysine ketoglutarate reductase trans-splicing related 1, putative, expressed
LOC_Os01g73990.1	4323846	190.303	253.852	247.585	0.000698045	CHP	cytochrome b5-like Heme/Steroid binding domain containing protein, expressed
LOC_Os01g74000.1	4323847	1.80243	6.13975	4.41585	9.0736e-05	CHP	glycerol-3-phosphate dehydrogenase, putative, expressed
LOC_Os01g74020.1	4326391	13.6932	0.887875	2.82167	3.36443e-23	L2P	MYB family transcription factor, putative, expressed
LOC_Os01g74030.1	4326392	15.943	8.59812	10.839	1.00038e-11	L2P	pumilio-family RNA binding protein, putative, expressed
LOC_Os01g74040.1	4326393	66.115	22.1957	43.7877	1.56473e-60	L2P	zinc finger, RING-type, putative, expressed
LOC_Os01g74140.1	4326396	0.313772	19.3157	15.0792	1.56824e-16	CHP	OsWRKY17 - Superfamily of TFs having WRKY and zinc finger domains, expressed
LOC_Os01g74146.1	4326397	0.688935	10.6563	7.82094	1.01912e-12	CHP	WD repeat-containing protein, putative, expressed
LOC_Os01g74190.1	4326401	58.6935	59.8389	40.6856	0.00413295	CHP	radical SAM enzyme, putative, expressed
LOC_Os01g74200.1	4326402	9.2625	2.81632	2.93544	1.11163e-06	CLP	protein kinase domain containing protein, expressed
LOC_Os01g74280.1	4326407	47.9862	41.3226	48.5379	0.000225917	L2P	TGD2, putative, expressed
LOC_Os01g74300.1	4326409	2224.34	3105.39	2118.47	7.97425e-278	H2P	metallothionein, putative, expressed
LOC_Os01g74320.1	4324295	4.67828	1.56994	1.44318	0.00653608	CLP	ubiquitin ligase, putative, expressed
LOC_Os01g74330.1	4324296	7.82267	19.4979	17.9487	0.000100475	CHP	pectinacetylesterase domain containing protein, expressed
LOC_Os01g74370.1	4324301	8.6311	8.46202	25.2226	3.96813e-13	CLP	domain of unknown function DUF966 domain containing protein, expressed
LOC_Os01g74470.1	-	11.6945	16.1234	13.3115	6.28791e-05	H2P	ABC transporter, ATP-binding protein, putative, expressed
LOC_Os01g74610.1	4327816	27.5848	34.6669	27.1506	5.69463e-10	H2P	zinc finger, C3HC4 type domain containing protein, expressed
LOC_Os02g01010.1	4327971	23.9059	173.13	196.595	8.2939e-60	CHP	OsPDIL1-4 protein disulfide isomerase PDIL1-4, expressed
LOC_Os02g01070.1	4327975	54.959	80.8215	79.7019	2.80706e-05	CHP	FG-GAP repeat-containing protein, putative, expressed
LOC_Os02g01170.1	4327983	55.2905	93.403	77.3251	1.59425e-29	H2P	HECT-domain domain containing protein, expressed
LOC_Os02g01280.1	4327993	111.004	146.016	141.322	5.5848e-05	CHP	T-complex protein, putative, expressed
LOC_Os02g01300.1	-	8.15401	1.00966	1.70158	1.02815e-05	CLP	invertase/pectin methylesterase inhibitor family protein, putative, expressed
LOC_Os02g01326.1	4327998	12.6593	5.50074	4.20008	0.00421035	CLP	auxin-induced protein 5NG4, putative, expressed
LOC_Os02g01440.1	4328006	30.1751	15.443	17.0203	1.20665e-10	CLP	nitric oxide synthase 1, putative, expressed
LOC_Os02g01520.1	4328013	41.7984	23.4282	21.6759	7.7021e-08	CLP	IQ calmodulin-binding motif family protein, putative, expressed
LOC_Os02g01560.1	4328016	597.449	640.439	755.76	1.01909e-10	CLP	40S ribosomal protein S4, putative, expressed
LOC_Os02g01730.1	4328023	3.69484	1.20711	2.77412	0.00026379	L2P	serine/threonine-protein kinase At1g18390 precursor, putative, expressed
LOC_Os02g01740.1	4328024	37.6455	44.4541	37.8141	3.08966e-06	H2P	U5 small nuclear ribonucleoprotein 200 kDa helicase, putative, expressed
LOC_Os02g01820.1	-	1.91342	13.5004	5.58124	1.91965e-15	H2P	ABC2 homolog 4, putative
LOC_Os02g01920.1	4328034	44.2545	75.3413	71.3424	2.31384e-05	CHP	GHMP kinases ATP-binding protein, putative, expressed
LOC_Os02g01930.1	4328035	5.3071	2.18464	3.54791	0.00278191	CLP	expressed protein
LOC_Os02g01940.1	-	2.25245	6.87643	4.71033	6.38232e-08	H2P	transcription factor jumonji, putative
LOC_Os02g01960.1	4328037	54.578	66.2993	58.5697	0.00452138	CHP	tetratricopeptide repeat domain containing protein, expressed
LOC_Os02g01970.1	4328038	3.1355	6.35578	4.51529	0.000496592	CHP	expressed protein
LOC_Os02g02000.1	4328040	4.26987	2.66313	6.03585	9.31006e-05	CLP	cytochrome P450, putative, expressed
LOC_Os02g02210.1	4328053	28.3436	0.502216	0	1.42154e-67	CLP	aminotransferase, putative, expressed
LOC_Os02g02230.1	4328054	3.08692	0.210035	0	0.000142447	CLP	cytochrome P450, putative
LOC_Os02g02360.1	4328064	35.2006	32.0442	38.7281	0.00138106	CLP	expressed protein
LOC_Os02g02390.1	4328072	29.0918	20.4507	18.7771	0.00226662	CLP	S1 RNA binding domain containing protein, expressed
LOC_Os02g02400.2	4328073	81.7342	12.5845	14.9097	3.93396e-142	CLP	catalase isozyme A, putative, expressed
LOC_Os02g02400.3	4328073	13.1992	2.50049	2.68406	2.86756e-17	CLP	catalase isozyme A, putative, expressed
LOC_Os02g02450.1	4328077	25.9	26.8282	16.3235	0.000710851	CHP	transposon protein, putative, unclassified, expressed
LOC_Os02g02520.1	4328085	55.34	36.4312	39.7158	1.21262e-07	CLP	expressed protein
LOC_Os02g02600.1	4328095	40.7104	16.4523	16.4837	1.01211e-15	CLP	serine/threonine-protein kinase Cx32, chloroplast precursor, putative, expressed
LOC_Os02g02690.1	4328100	23.2505	31.7837	26.291	0.00331057	CHP	expressed protein
LOC_Os02g02740.1	4328106	1.54658	2.77324	0.548659	0.00281796	CHP	PPR repeat containing protein, expressed
LOC_Os02g02780.1	4328109	0.985942	1.40205	4.47706	0.00216151	CLP	protein kinase family protein, putative, expressed
LOC_Os02g02820.1	4328113	1.89235	0.0384869	0	1.34662e-05	CLP	helix-loop-helix DNA-binding domain containing protein, expressed
LOC_Os02g02840.1	4328116	53.1045	144.583	106.807	4.99966e-60	H2P	ras-related protein, putative, expressed
LOC_Os02g02860.1	4328118	24.7553	26.7537	37.1877	0.00218954	CLP	glutamyl-tRNA synthetase, putative, expressed
LOC_Os02g02890.1	4328121	3497.62	1923.62	2347.57	0	L2P	peptidyl-prolyl cis-trans isomerase, putative, expressed
LOC_Os02g02910.1	4328122	2.57617	1.3055	2.43711	0.00318568	L2P	expressed protein
LOC_Os02g02930.1	4328124	3.69559	0	0	5.03946e-13	CLP	terpene synthase, putative, expressed
LOC_Os02g02940.1	4328125	37.0175	25.4971	33.5982	9.71521e-05	L2P	succinate dehydrogenase subunit 3, putative, expressed
LOC_Os02g02980.1	4328128	32.5686	19.9239	18.8922	6.53988e-06	CLP	MATE domain containing protein, expressed
LOC_Os02g03000.2	4328130	18.4211	40.2437	41.2305	6.03488e-08	CHP	division protein, putative, expressed
LOC_Os02g03020.1	4328132	56.2885	14.3533	40.7956	1.91618e-45	L2P	EF hand family protein, putative, expressed
LOC_Os02g03040.3	4328133	2.81622	0.669846	0.632183	0.00885164	CLP	RNA recognition motif containing protein, expressed
LOC_Os02g03080.1	4328137	38.3434	82.9269	60.9384	4.05884e-51	H2P	eukaryotic translation initiation factor 3 subunit C, putative, expressed
LOC_Os02g03100.2	4328139	21.3244	12.5656	15.416	3.6945e-05	CLP	oxidoreductase, aldo/keto reductase family protein, putative, expressed
LOC_Os02g03230.1	4328145	98.4293	43.6831	41.832	1.17493e-32	CLP	membrane related protein CP5, putative, expressed
LOC_Os02g03270.1	4328148	0.81189	11.9297	10.7981	4.86455e-09	CHP	AT hook motif domain containing protein, expressed
LOC_Os02g03280.2	4328149	77.3756	21.3924	24.2135	4.50261e-40	CLP	transmembrane BAX inhibitor motif-containing protein, putative, expressed
LOC_Os02g03330.1	4328151	63.5946	97.3775	91.428	7.15667e-05	CHP	expressed protein
LOC_Os02g03410.1	4328155	2.60029	0.494145	1.15309	2.6361e-05	CLP	CAMK_CAMK_like.12 - CAMK includes calcium/calmodulin depedent protein kinases, expressed
LOC_Os02g03540.1	4328168	71.9142	32.5565	37.9366	2.57394e-24	L2P	phosphoribosyl transferase, putative, expressed
LOC_Os02g03570.1	4328171	20.9601	7.9632	5.93854	0.000799019	CLP	hsp20/alpha crystallin family protein, putative, expressed
LOC_Os02g03620.1	4328179	36.3462	54.0544	47.3079	0.000161601	CHP	seven in absentia protein family domain containing protein, expressed
LOC_Os02g03640.1	4328180	0.275696	4.56903	13.0407	0.00136962	CLP	conserved hypothetical protein
LOC_Os02g03720.1	4328186	13.8488	7.25793	7.64237	0.00251117	CLP	expressed protein
LOC_Os02g03760.1	4328190	1.96123	4.56671	3.00981	0.00293854	CHP	expressed protein
LOC_Os02g03800.1	9271108	6.2218	73.4535	81.142	1.15434e-09	CHP	THION22 - Plant thionin family protein precursor, expressed
LOC_Os02g03860.1	4328196	193.348	309.412	259.243	6.02058e-31	H2P	mitochondrial ATP synthase precursor, putative, expressed
LOC_Os02g03940.1	4328202	1.9526	6.04862	5.09005	0.00171308	CHP	expressed protein
LOC_Os02g03960.1	4328205	299.869	126.922	116.886	6.76254e-102	CLP	CPuORF1 - conserved peptide uORF-containing transcript, expressed
LOC_Os02g04050.1	-	25.5352	36.0733	24.5594	5.31784e-09	H2P	chromosome segregation protein, putative, expressed
LOC_Os02g04120.1	9271371	16.709	30.2577	24.6086	1.21729e-05	CHP	cytidylyltransferase domain containing protein, expressed
LOC_Os02g04130.1	4328218	134.377	38.623	72.0416	1.39673e-89	L2P	DUF1645 domain containing protein, putative, expressed
LOC_Os02g04160.1	4328219	100.175	70.6043	82.8534	9.78077e-09	L2P	transcription elongation factor 1, putative, expressed
LOC_Os02g04190.3	9272291	0	3.02538	1.46842	0.00730504	CHP	THION23 - Plant thionin family protein precursor, expressed
LOC_Os02g04240.1	4328224	0.879807	8.30947	10.2256	0.00795628	CHP	wee1-like protein kinase, putative, expressed
LOC_Os02g04460.1	4328236	108.869	85.2667	93.0473	1.5154e-05	CLP	ribosomal protein L3, putative, expressed
LOC_Os02g04510.1	4328240	57.3346	21.2431	17.247	3.68599e-30	CLP	UOS1, putative, expressed
LOC_Os02g04570.1	-	1.64558	0.0394752	0	0.000153985	CLP	conserved hypothetical protein
LOC_Os02g04640.1	4328249	33.8185	15.0109	12.8307	7.86355e-11	CLP	Myb-like DNA-binding domain containing protein, putative, expressed
LOC_Os02g04650.1	4328250	176.033	129.899	124.273	3.34422e-07	CLP	activator of 90 kDa heat shock protein ATPase homolog, putative, expressed
LOC_Os02g04660.1	4328251	2.27048	6.75552	4.71837	5.93127e-06	CHP	arginine N-methyltransferase 5, putative, expressed
LOC_Os02g04670.1	4328252	16.1611	36.5507	31.2918	3.04661e-20	H2P	glucan endo-1,3-beta-glucosidase precursor, putative, expressed
LOC_Os02g04810.1	4328265	27.6662	8.11174	5.19698	3.98219e-31	CLP	auxin response factor 5, putative, expressed
LOC_Os02g04950.1	4328270	5.31066	6.89106	4.7545	0.0043221	H2P	splicing factor 3B subunit 1, putative, expressed
LOC_Os02g05244.2	4328282	17.701	38.4972	25.8794	0.000213692	CHP	expressed protein
LOC_Os02g05320.3	4328285	3.0123	1.76886	4.27455	1.02179e-05	L2P	phosphatidate cytidylyltransferase family protein, putative, expressed
LOC_Os02g05330.1	4328286	241.749	293.18	276.295	4.45007e-05	CHP	DEAD-box ATP-dependent RNA helicase, putative, expressed
LOC_Os02g05340.1	4328287	31.5549	59.3646	57.1987	1.21174e-13	CHP	proteasome/cyclosome repeat containing protein, expressed
LOC_Os02g05440.1	4328294	25.1475	62.2342	72.3897	0.00018635	CHP	expressed protein
LOC_Os02g05450.1	4328295	28.2338	34.9876	29.1212	0.00179265	H2P	Homeobox domain containing protein, expressed
LOC_Os02g05490.1	4328298	59.0844	46.0842	45.2892	0.000758924	CLP	expressed protein
LOC_Os02g05510.1	4328300	15.5241	13.2238	18.4576	0.00479527	CLP	GATA transcription factor 25, putative, expressed
LOC_Os02g05610.1	4328304	2.2897	4.28429	2.86592	0.00507016	CHP	ZOS2-03 - C2H2 zinc finger protein, expressed
LOC_Os02g05620.1	4328305	4.02035	22.2317	18.0998	5.57589e-21	CHP	ATEXO70G1, putative, expressed
LOC_Os02g05630.4	4328306	3.90082	5.06317	2.06122	0.00102135	CHP	protein phosphatase 2C, putative, expressed
LOC_Os02g05660.1	4328308	34.2479	27.8224	30.1198	0.000723816	CLP	DEAD-box ATP-dependent RNA helicase 35A, putative, expressed
LOC_Os02g05720.1	-	1.85244	3.86387	2.2121	0.000290523	H2P	pentatricopeptide repeat protein PPR986-12, putative, expressed
LOC_Os02g05840.1	4328327	23.987	32.3496	28.5142	0.000703752	CHP	VIL2 protein, putative, expressed
LOC_Os02g05870.1	4328328	17.783	10.8478	10.7418	0.00910252	CLP	expressed protein
LOC_Os02g05880.1	-	14.6477	24.4718	18.4922	4.36679e-22	H2P	RNA polymerase Rpb1, domain 2 family protein, expressed
LOC_Os02g05890.1	4328331	24.002	13.4731	16.9266	1.02687e-05	CLP	EMB1303, putative, expressed
LOC_Os02g05960.1	4328339	1.58316	0.437056	0.90844	0.000308089	CLP	phytosulfokine receptor precursor, putative, expressed
LOC_Os02g06340.1	4328363	3.70694	19.8546	24.0656	0.00026819	CHP	EH domain-containing protein 1, putative, expressed
LOC_Os02g06380.1	4328366	1.48984	9.64528	6.53969	2.37094e-08	CHP	plant-specific domain TIGR01627 family protein, expressed
LOC_Os02g06430.1	4328370	34.3936	57.0915	43.4252	4.91325e-19	H2P	DUF292 domain containing protein, expressed
LOC_Os02g06520.1	4328377	29.6103	18.7978	21.5092	1.69158e-06	CLP	OsFBLD1 - F-box, LRR and FBD domain containing protein, expressed
LOC_Os02g06580.1	4328384	4.41985	1.10618	0.186426	0.000467901	CLP	formin, putative, expressed
LOC_Os02g06588.1	4328386	9.01669	12.2068	7.22538	0.00185127	H2P	ATP binding protein, putative, expressed
LOC_Os02g06650.1	4328391	121.774	202.131	175.704	4.79976e-12	CHP	COX VIIa, putative, expressed
LOC_Os02g06700.2	4328392	383.485	231.659	257.173	3.5889e-36	L2P	ribosomal protein, putative, expressed
LOC_Os02g06725.1	-	0.98158	3.30596	1.82623	2.08396e-05	H2P	expressed protein
LOC_Os02g06754.1	4328397	63.9365	43.0716	0	0.000896567	CHP	expressed protein
LOC_Os02g06760.1	4328398	45.3259	45.6077	0	7.93953e-13	CHP	expressed protein
LOC_Os02g06779.1	9266559	53.3871	36.0346	0	0.00518599	CHP	expressed protein
LOC_Os02g06910.1	4328406	75.8616	12.8676	10.7255	2.52466e-179	CLP	auxin response factor 6, putative, expressed
LOC_Os02g06930.2	4328408	3.23991	0.180962	1.69262	8.84888e-11	L2P	protein kinase, putative, expressed
LOC_Os02g06960.1	4328410	2.25033	0.526328	0.822514	0.00739517	CLP	expressed protein
LOC_Os02g07030.2	4328416	0	0.639079	0	0.00962556	CHP	DUF640 domain containing protein, putative, expressed
LOC_Os02g07044.1	4328418	0.666678	2.86908	1.38752	0.00281796	CHP	rhodanese-like domain containing protein, putative, expressed
LOC_Os02g07060.1	4328420	101.775	299.042	309.854	5.74683e-60	CHP	tubulin/FtsZ domain containing protein, putative, expressed
LOC_Os02g07110.1	9271608	24.9897	10.4018	8.61486	0.000338722	CLP	OsSAUR6 - Auxin-responsive SAUR gene family member, expressed
LOC_Os02g07120.1	4328423	49.2993	71.8795	68.1864	7.07459e-10	CHP	HEAT repeat family protein, putative, expressed
LOC_Os02g07150.3	4328424	2.09188	1.18335	3.03748	0.00410381	CLP	urease accessory protein F, putative, expressed
LOC_Os02g07160.1	4328425	26.4609	13.1449	18.072	3.88498e-14	L2P	glyoxalase family protein, putative, expressed
LOC_Os02g07180.1	4328427	0.417821	9.03944	11.3639	0.00931634	CHP	expressed protein
LOC_Os02g07190.1	4328428	4.23863	11.4654	9.50154	1.37362e-07	CHP	expressed protein
LOC_Os02g07340.1	9271684	12.8503	5.21383	3.9925	2.03299e-07	CLP	HEAT repeat family protein, putative, expressed
LOC_Os02g07350.1	4328439	52.4583	32.3875	31.6205	6.92015e-06	CLP	inositol-1-monophosphatase, putative, expressed
LOC_Os02g07360.1	4328440	21.3129	7.02147	9.06133	3.12902e-18	CLP	pentatricopeptide containing protein, putative, expressed
LOC_Os02g07480.1	4328445	0.269438	1.17634	0.254893	0.00190942	H2P	transglycosylase SLT domain containing protein, expressed
LOC_Os02g07624.1	-	1.8681	209.725	185.857	2.19071e-28	CHP	gamma-thionin family domain containing protein
LOC_Os02g07628.1	-	0.314662	40.3306	9.22798	2.01779e-21	H2P	gamma-thionin family domain containing protein
LOC_Os02g07680.1	4328451	0.675242	0	1.20243	6.14744e-07	L2P	cytochrome P450, putative, expressed
LOC_Os02g07750.1	4328458	70.5235	48.6997	46.6089	4.23647e-06	CLP	cell cycle control protein, putative, expressed
LOC_Os02g07820.1	4328466	96.4905	50.6314	64.1455	7.58331e-32	L2P	DUF581 domain containing protein, expressed
LOC_Os02g07870.1	4328470	17.9599	32.7748	34.5181	0.00181736	CHP	ATP synthase, putative, expressed
LOC_Os02g07890.2	4328472	204.32	201.719	271.131	9.61646e-10	CLP	60S ribosomal protein L27a-3, putative, expressed
LOC_Os02g07930.1	-	39.8855	10.2997	26.0656	5.46453e-50	L2P	B-box zinc finger family protein, putative, expressed
LOC_Os02g07980.1	4328479	80.1198	105.853	88.2915	0.000142954	H2P	expressed protein
LOC_Os02g08018.1	4328480	7.71212	14.0058	10.3	0.00860375	CHP	calcium-transporting ATPase 9, plasma membrane-type, putative
LOC_Os02g08090.1	4328484	9.87684	20.0941	10.2336	8.06899e-05	H2P	LSM domain containing protein, expressed
LOC_Os02g08100.1	4328485	129.203	276.897	197.647	6.98308e-132	H2P	AMP-binding domain containing protein, expressed
[truncated: 6,398 more rows]

## Sheet: S8
Table S8. Predicted target genes of DES with degradome data support.
[truncated: 4,269 more rows]

[truncated: 4 more sheets: S9, S10, S11, S12]
